# Supplementary material for: Prediction and analysis of COVID-19 daily new cases and cumulative cases: times series forecasting and machine learning models
Source: BMC Infect Dis. 2022 May 25;22:495. doi: 10.1186/s12879-022-07472-6 (PMC9131989; doi:10.1186/s12879-022-07472-6)
Supplement: Supplementary file 1 — Additional file 1. The results of predictive model. [file 12879_2022_7472_MOESM1_ESM.xls]

## Sheet: newcases
Date	USA new cases	SARIMA	Prophet	SARIMA AE	pro AE	SARIMA RE	pro RE		IndiaNew	SARIMA	Prophet	SARIMA AE	pro AE	SARIMA RE	pro RE		BrazilNew	SARIMA	Prophet	SARIMA AE	pro AE	SARIMA RE	pro E
43952	26943	26784.8	30051.1	158.223	3108.12	0.00587251	0.115359		1993	1984.28	2265.53	8.72287	272.528	0.00437675	0.136743		6276	6244.39	6064.3	31.6054	211.697	0.00503591	0.0337311
43953	31577	31490.1	31527.9	86.9361	49.13	0.00275315	0.00155588		2293	2288.26	2407.99	4.74218	114.993	0.00206811	0.0501495		7218	7200.94	6488.87	17.0586	729.128	0.00236334	0.101015
	32034	31975.8	31066	58.1525	968.002	0.00181534	0.030218		2644	2640.1	2554.53	3.89881	89.471	0.00147459	0.0338393		6209	6200.18	6590.28	8.82131	381.276	0.00142073	0.0614069
43955	28409	28373.6	25122.1	35.4434	3286.95	0.00124761	0.115701		2553	2550.27	2637.03	2.72773	84.0261	0.00106844	0.0329127		4970	4965.71	6633.98	4.28927	1663.98	0.000863033	0.334804
43956	26979	26953.4	20382.9	25.5951	6596.09	0.000948704	0.24449		3900	3895.18	2564.18	4.81756	1335.82	0.00123527	0.342519		4588	4585.17	4477.83	2.82726	110.171	0.000616229	0.0240129
43957	21448	21435.6	22391.1	12.4084	943.149	0.000578534	0.0439738		2958	2955.71	2942.58	2.289	15.4238	0.000773833	0.00521427		6633	6627.35	4408.44	5.64868	2224.56	0.000851603	0.335377
43958	22796	22898.5	25709.5	102.511	2913.53	0.00449687	0.127809		3561	3571.63	3261.19	10.6325	299.81	0.00298581	0.0841927		6935	6959.01	8029.3	24.0147	1094.3	0.00346283	0.157794
43959	25255	25966.8	27821.2	711.772	2566.15	0.0281834	0.10161		3390	3458.15	3407.56	68.1469	17.5592	0.0201023	0.00517969		10503	10736.6	9610.39	233.649	892.609	0.022246	0.0849861
43960	29576	29594.4	29474.9	18.4142	101.084	0.000622606	0.00341776		3320	3778.18	3559.32	458.175	239.317	0.138005	0.0720833		9888	11202.7	10221.1	1314.7	333.064	0.13296	0.0336837
43961	28261	29649.7	29278.2	1388.71	1017.24	0.0491389	0.0359944		3277	3907.8	3711.78	630.798	434.779	0.192493	0.132676		10222	9551.51	10283.3	670.492	61.3192	0.065593	0.00599874
43962	25840	25814.7	23758.5	25.3326	2081.53	0.000980363	0.0805545		4213	3511.49	3763.36	701.509	449.643	0.166511	0.106728		10611	8531.2	10243.2	2079.8	367.804	0.196004	0.0346626
43963	21979	24255.2	19327.2	2276.17	2651.76	0.103561	0.12065		3604	5514.42	3585.89	1910.42	18.1062	0.530082	0.00502392		6760	7726.67	6706.4	966.675	53.6004	0.142999	0.00792905
43964	19398	18798.2	21390.8	599.835	1992.78	0.0309225	0.102731		3525	3307.11	4066.66	217.887	541.656	0.061812	0.153661		5632	9084.3	6521.44	3452.3	889.439	0.612979	0.157926
43965	24149	20909.3	24735.2	3239.74	586.185	0.134156	0.0242737		3722	4040.97	4449.18	318.971	727.184	0.0856988	0.195374		9258	9072.21	12081	185.788	2823.01	0.0200678	0.304926
43966	17403	23000.2	26888.5	5597.16	9485.5	0.32162	0.54505		3967	3592.88	4579.47	374.117	612.472	0.0943073	0.154392		11385	13223.5	14409.2	1838.49	3024.21	0.161484	0.265631
43967	34442	24248.7	28563.7	10193.3	5878.32	0.295956	0.170673		3970	3975.08	4715.06	5.0798	745.056	0.00127955	0.187671		13944	13257.3	15185.4	686.716	1241.4	0.0492482	0.0890273
43968	27198	28062.2	28373.3	864.245	1175.25	0.031776	0.043211		4987	4209.07	4849.6	777.931	137.401	0.155992	0.0275518		15305	13270.4	15102.4	2034.57	202.607	0.132935	0.0132379
43969	25530	24115.9	22902.5	1414.07	2627.52	0.0553884	0.102919		5242	5310.47	4846.5	68.4708	395.498	0.013062	0.0754479		14919	12917.6	14869.3	2001.4	49.6747	0.134151	0.00332963
43970	20062	21745.3	18509.6	1683.32	1552.43	0.0839057	0.0773819		4970	5676.31	4541.91	706.311	428.085	0.142115	0.0861338		7938	9640.04	9441.79	1702.04	1503.79	0.214417	0.189442
43971	23029	17984.2	20476.4	5044.78	2552.61	0.219062	0.110843		5611	4657.42	5203.28	953.58	407.719	0.169948	0.0726643		13140	10274.2	8924.02	2865.81	4215.98	0.218098	0.320851
43972	21652	23235.9	23663.7	1583.91	2011.7	0.073153	0.0929104		5609	5803.5	5745.16	194.499	136.159	0.0346762	0.024275		17408	15024.2	16526.7	2383.81	881.28	0.136938	0.050625
43973	23991	19454.9	25657.7	4536.1	1666.71	0.189075	0.0694721		6088	5717.26	5953.07	370.738	134.929	0.0608966	0.0221631		19951	20575.3	19331.7	624.346	619.339	0.031294	0.031043
43974	25825	31964.4	27159.6	6139.38	1334.64	0.23773	0.0516803		6654	6175.79	6172.88	478.211	481.122	0.0718682	0.0723057		18508	21838.6	19894.4	3330.55	1386.37	0.179952	0.0749063
43975	25916	25435.7	26840.7	480.321	924.698	0.0185338	0.0356806		6767	7462.91	6396	695.913	370.996	0.102839	0.0548242		20803	20863	19298.7	59.9723	1504.32	0.00288287	0.0723128
43976	21247	24129.3	21467.2	2882.34	220.218	0.135658	0.0103647		6977	7579.3	6430.78	602.296	546.221	0.0863259	0.0782888		16508	19356.9	18548.4	2848.92	2040.41	0.172578	0.123601
43977	21733	19504.1	17196.6	2228.95	4536.36	0.102561	0.208731		6535	7519.07	6041.69	984.066	493.314	0.150584	0.075488		15813	12762.9	11354.3	3050.07	4458.72	0.192884	0.281966
43978	19449	20242.6	18961	793.604	487.975	0.0408044	0.02509		6387	6677.66	6888.49	290.659	501.491	0.0455079	0.0785174		11687	16896.1	10681.8	5209.14	1005.2	0.445721	0.0860104
43979	16725	20528.6	21879.9	3803.58	5154.94	0.227419	0.308218		6566	6865.68	7555.84	299.676	989.838	0.0456405	0.150752		16324	19439.3	20119.9	3115.26	3795.91	0.190839	0.232536
43980	19848	19001.4	23688.6	846.618	3840.63	0.0426551	0.193502		7466	6852.33	7752.17	613.667	286.168	0.0821949	0.0383295		20599	23965.6	23611.5	3366.57	3012.52	0.163434	0.146246
43981	24197	25088.3	25065.3	891.263	868.313	0.0368336	0.0358852		7964	7640.32	7962.65	323.684	1.34835	0.0406434	0.000169306		26417	24516	24294.9	1901.01	2122.14	0.0719617	0.0803325
43982	23857	23383.1	24772.5	473.925	915.527	0.0198652	0.0383756		8380	8447.68	8175.68	67.6818	204.324	0.00807659	0.0243824		26928	26180.4	23531.1	747.585	3396.91	0.0277624	0.126148
43983	23968	20642.1	19772.9	3325.9	4195.11	0.138764	0.17503		8392	8891.2	8135.47	499.199	256.534	0.0594852	0.0305689		33274	23902	22582.1	9371.98	10691.9	0.281661	0.321329
43984	21365	20207.3	15843.1	1157.68	5521.9	0.0541858	0.258455		8171	8642.77	7539.92	471.771	631.075	0.0577373	0.0772335		16409	19483.6	13617.7	3074.59	2791.34	0.187372	0.17011
43985	17131	18654.3	17623.1	1523.27	492.086	0.0889187	0.0287249		8909	7958.05	8576.04	950.951	332.955	0.10674	0.0373729		11598	18659.6	12787.1	7061.55	1189.05	0.60886	0.102522
43986	20772	17335.2	20583.8	3436.78	188.208	0.165453	0.00906065		9304	9020.56	9369.02	283.44	65.0194	0.0304643	0.00698832		28936	22598.5	24544.3	6337.5	4391.67	0.219018	0.151772
43987	20960	20054.5	22584.6	905.524	1624.59	0.0432025	0.0775091		9851	9801.08	9544.81	49.9233	306.189	0.00506784	0.0310821		28633	31976	28928.5	3343.02	295.525	0.116754	0.0103211
43988	20639	25345.3	24266.8	4706.28	3627.78	0.228029	0.175773		9887	10393	9742.35	506.015	144.649	0.0511799	0.0146302		30925	33584.3	29765.7	2659.28	1159.25	0.0859912	0.037486
43989	24704	22154.4	24380.7	2549.62	323.278	0.103207	0.0130861		9971	10813.1	9947.54	842.145	23.4581	0.0844594	0.00235263		30830	33555.8	28764.4	2725.8	2065.61	0.0884139	0.0670001
43990	23749	22197.9	19565.5	1551.09	4183.45	0.0653118	0.176153		9983	10636.6	9824.13	653.643	158.866	0.0654756	0.0159136		27075	31754	27503	4679.01	427.953	0.172816	0.0158062
43991	17699	20397.4	15803.7	2698.39	1895.26	0.15246	0.107083		9987	10219	9011.7	232.028	975.296	0.023233	0.0976566		18912	20317	16290.4	1405.01	2621.58	0.074292	0.13862
43992	18076	16672.3	17858.1	1403.72	217.921	0.0776564	0.0120558		9985	10035.9	10264	50.916	279.012	0.00509925	0.0279431		15654	19571.1	15212	3917.09	442.017	0.250229	0.0282367
43993	18502	18954.5	21236	452.538	2734.04	0.0244589	0.14777		9996	10476.1	11215.9	480.088	1219.93	0.048028	0.122041		32091	29142.7	29622.5	2948.32	2468.47	0.0918736	0.076921
43994	22284	19201	23727.4	3082.98	1443.37	0.13835	0.0647718		10956	10627.3	11401.1	328.698	445.057	0.0300017	0.0406222		32913	36287.3	34892.2	3374.34	1979.19	0.102523	0.0601341
43995	22912	23528.9	25979.1	616.853	3067.07	0.0269227	0.133863		11458	11136.9	11626	321.123	168.01	0.0280261	0.0146631		30412	37864	35711.5	7451.97	5299.48	0.245034	0.174256
43996	28402	23952.5	26592.6	4449.48	1809.41	0.156661	0.0637073		11929	11870.4	11874.3	58.6435	54.7426	0.00491605	0.00458904		25982	35734.5	34240.2	9752.46	8258.23	0.375354	0.317844
43997	26381	24145.2	21901	2235.77	4480.03	0.0847494	0.16982		11502	12198.4	11740.2	696.357	238.201	0.0605422	0.0207095		21704	30510.7	32469.6	8806.7	10765.6	0.405764	0.496021
43998	20578	20556	18158.1	21.9727	2419.87	0.00106778	0.117595		10667	11757.8	10756.2	1090.85	89.2085	0.102264	0.00836304		17110	19356.1	18806.8	2246.08	1696.76	0.131273	0.0991677
43999	20654	19161.4	21143.4	1492.59	489.449	0.0722665	0.0236976		10974	10844.8	12381.3	129.244	1407.31	0.0117773	0.12824		20647	18609.5	17386.5	2037.46	3260.53	0.0986806	0.157918
44000	24742	20730.4	25911.1	4011.58	1169.12	0.162136	0.0472524		12881	11215	13661.8	1665.99	780.797	0.129337	0.0606161		34918	31642.5	34199.6	3275.45	718.394	0.0938041	0.0205737
44001	25805	24487.8	29788.7	1317.18	3983.71	0.0510436	0.154377		13586	13026	13990.3	560.024	404.275	0.0412207	0.0297567		32188	37310.4	40105.1	5122.36	7917.06	0.159139	0.245963
44002	28620	27577.2	33515.4	1042.77	4895.36	0.036435	0.171047		14516	13921.5	14390.3	594.518	125.735	0.0409561	0.00866179		22765	36660.4	40694.3	13895.4	17929.3	0.610383	0.78758
44003	33229	30929.7	35178.9	2299.34	1949.9	0.0691968	0.0586806		15413	15061	14841.7	351.982	571.321	0.0228367	0.0370675		54771	32112.5	38607.5	22658.5	16163.5	0.413696	0.295111
44004	33344	29850.6	29586.8	3493.39	3757.17	0.104768	0.112679		14821	15424.6	14809.4	603.587	11.6382	0.0407251	0.00078525		34666	35949.4	36214.7	1283.4	1548.68	0.0370217	0.0446744
44005	27208	25807.8	25011.9	1400.2	2196.12	0.0514629	0.0807158		14933	14704	13656.2	228.997	1276.77	0.015335	0.0855		17459	23861.5	20472.4	6402.46	3013.41	0.366714	0.172599
44006	28740	25211.2	29765.4	3528.75	1025.4	0.122782	0.0356785		15968	14901.3	16001.7	1066.69	33.7382	0.0668016	0.00211286		21432	22095	18715.3	663.028	2716.75	0.0309364	0.126761
44007	37871	29626.4	37235.2	8244.56	635.81	0.217701	0.0167888		16922	16990.7	17947.5	68.6719	1025.47	0.00405814	0.0605997		39436	36323.2	37169.8	3112.81	2266.2	0.0789332	0.0574653
44008	37245	34914.1	42200.8	2330.9	4955.84	0.0625828	0.133061		17296	17995.2	18094.7	699.214	798.735	0.0404264	0.0461803		42725	41703.4	43446.8	1021.56	721.757	0.0239101	0.0168931
44009	47101	39729.4	46675.9	7371.57	425.131	0.156505	0.00902594		18552	18461.5	18334.3	90.4877	217.674	0.00487752	0.0117332		39483	41082	43789.4	1599.02	4306.43	0.040499	0.10907
44010	46529	47753.5	48033.1	1224.55	1504.08	0.0263179	0.0323256		19906	19613.2	18632.3	292.768	1273.67	0.0147075	0.0639844		46860	47587.7	41211.6	727.729	5648.42	0.0155299	0.120538
44011	43471	45297.6	39529.8	1826.57	3941.2	0.0420182	0.0906628		19459	19766.7	18299.1	307.723	1159.92	0.0158139	0.0596084		38693	40736.8	38358.3	2043.8	334.709	0.0528209	0.00865037
44012	37541	37592.3	32682	51.3412	4858.97	0.0013676	0.129431		18522	19496.5	16570.2	974.498	1951.82	0.052613	0.105379		30476	26502.5	21236.1	3973.48	9239.9	0.130381	0.303186
44013	38571	38301.4	37940.8	269.588	630.246	0.0069894	0.0163399		18653	19289.1	19193.6	636.095	540.649	0.0341015	0.0289846		24052	28885.9	19273.8	4833.88	4778.19	0.200976	0.198661
44014	46566	46260.9	46171.3	305.114	394.75	0.00655228	0.00847721		19148	20107.2	21230.7	959.175	2082.67	0.0500927	0.108767		33846	44246.8	38835.1	10400.8	4989.12	0.307298	0.147407
44015	59400	48981.2	52485.4	10418.8	6914.64	0.175401	0.116408		20903	20308.3	21667.7	594.695	764.684	0.0284502	0.0365825		46712	46293.7	45383.3	418.291	1328.75	0.00895468	0.0284456
44016	55320	63888.4	58177.6	8568.45	2857.56	0.154889	0.0516552		22771	21786	22203.9	985.019	567.083	0.0432576	0.0249038		48105	47141	45576.3	964.05	2528.73	0.0200405	0.0525669
44017	60280	63229	59988	2949.04	292.024	0.0489223	0.00484446		24850	23785.5	22796.2	1064.48	2053.78	0.0428363	0.082647		42223	53335	42685.7	11112	462.671	0.263174	0.0109578
44018	49619	60525.4	49534.5	10906.4	84.4753	0.219803	0.00170248		24248	24333.2	22571.6	85.22	1676.41	0.00351452	0.069136		37923	42878.3	39549.2	4955.27	1626.22	0.130667	0.0428821
44019	39933	48135	41067.8	8202.03	1134.77	0.205395	0.0284168		22252	23754.3	20539.8	1502.32	1712.19	0.0675139	0.0769456		26051	28927.7	21508.7	2876.74	4542.27	0.110427	0.174361
44020	51048	46326.3	47639	4721.73	3408.98	0.0924959	0.0667799		22752	23007.9	24009.3	255.906	1257.25	0.0112476	0.0552589		20229	27668.3	19440.7	7439.32	788.306	0.367755	0.0389691
44021	56015	58911.8	57887.1	2896.84	1872.06	0.0517154	0.0334206		24879	24010.2	26731.1	868.797	1852.11	0.0349209	0.0744446		45305	40487.8	39856.9	4817.21	5448.06	0.106328	0.120253
44022	65113	65324.5	65735.6	211.473	622.559	0.00324779	0.0095612		26506	26138.6	27367.1	367.41	861.069	0.0138614	0.0324858		44571	49911.4	46732.7	5340.42	2161.68	0.119818	0.0484997
44023	62240	70331.2	72799.9	8091.23	10559.9	0.13	0.169664		27114	28098.8	28091.1	984.786	977.105	0.0363202	0.0360369		42619	47885.6	46918.4	5266.59	4299.39	0.123574	0.10088
44024	68250	72479.1	75046.3	4229.12	6796.34	0.0619651	0.0995801		28637	29380	28844.8	743.016	207.815	0.025946	0.00725688		45048	50101.5	43866.6	5053.49	1181.42	0.11218	0.0262258
44025	67444	64555.4	62082	2888.62	5361.99	0.04283	0.0795028		28701	28531.8	28498.1	169.228	202.886	0.00589625	0.00706894		39023	42786.1	40576.2	3763.07	1553.21	0.0964322	0.0398024
44026	59591	54900.6	51563.2	4690.39	8027.84	0.0787096	0.134716		28498	27406.1	25789.3	1091.87	2708.67	0.0383141	0.0950476		24831	28617.1	21737	3786.11	3093.97	0.152475	0.124601
44027	56066	62245.8	57798.3	6179.77	1732.25	0.110223	0.0308967		29429	28523.9	30659.7	905.138	1230.69	0.0307567	0.041819		20286	26281.6	19616.9	5995.65	669.137	0.295556	0.0329851
44028	64715	67206.5	67748.4	2491.54	3033.37	0.0385002	0.0468727		32695	31182.1	34642.8	1512.87	1947.78	0.0462722	0.0595741		41857	41740.4	41024.8	116.562	832.232	0.00278478	0.0198828
44029	72007	75569.6	74206.5	3562.58	2199.55	0.0494754	0.0305463		34956	34211	35876.1	745.049	920.073	0.0213139	0.0263209		39924	47576.1	48381.8	7652.11	8457.81	0.191667	0.211848
44030	69575	77309.8	79231.7	7734.84	9656.71	0.111173	0.138796		34884	36446.2	37210.4	1562.17	2326.4	0.044782	0.0666895		45403	44816.1	48681.7	586.913	3278.67	0.0129268	0.0722127
44031	76787	80713.3	78811.3	3926.25	2024.27	0.0511317	0.0263622		38902	37749.2	38570.5	1152.78	331.522	0.0296328	0.00852199		34177	49327.6	45553	15150.6	11376	0.443298	0.332857
44032	67327	75270.4	63254.9	7943.42	4072.07	0.117983	0.060482		40425	38418.8	38386.8	2006.17	2038.21	0.0496271	0.0504195		28532	38188.6	42179.9	9656.64	13647.9	0.33845	0.478337
44033	59864	61387.9	51003.2	1523.9	8860.81	0.025456	0.148016		37148	38923.9	34859.6	1775.86	2288.36	0.0478051	0.0616012		23529	24222.4	22321.8	693.4	1207.19	0.02947	0.0513063
44034	58533	62333.8	56760.1	3800.81	1772.94	0.0649345	0.0302896		37724	38679.8	41172.4	955.766	3448.42	0.0253358	0.0914118		20257	23183.8	20175.6	2926.8	81.3551	0.144483	0.00401615
44035	63298	69788.8	65930.5	6490.81	2632.54	0.102544	0.0415896		45720	41260.8	46121.1	4459.23	401.076	0.0975334	0.00877244		41008	38611.6	43181.9	2396.38	2173.86	0.0584369	0.0530107
44036	72228	75037.6	71673.2	2809.62	554.765	0.0388993	0.00768075		49310	47117	47204.9	2192.98	2105.11	0.0444733	0.0426913		67860	43930.7	51403.4	23929.3	16456.6	0.352627	0.242509
44037	73381	75475.1	75969.6	2094.13	2588.56	0.0285377	0.0352756		48916	50442.2	48392.9	1526.24	523.143	0.0312013	0.0106947		59961	51226.3	52031.7	8734.66	7929.35	0.145672	0.132242
44038	73146	81115.5	75138.7	7969.49	1992.72	0.108953	0.027243		48661	53851.4	49589.6	5190.4	928.64	0.106664	0.0190839		55891	53502.4	48921.2	2388.59	6969.77	0.0427366	0.124703
44039	61314	70236.1	60336	8922.06	978	0.145514	0.0159507		49931	51084.1	48743.3	1153.09	1187.67	0.0230936	0.0237861		51147	46396.2	45532.1	4750.75	5614.91	0.0928843	0.10978
44040	58270	57306.7	48643.2	963.347	9626.78	0.0165325	0.16521		47703	48033.1	43609.2	330.112	4093.85	0.00692014	0.0858195		24578	33194.5	23903.2	8616.54	674.817	0.35058	0.0274561
44041	53439	58613.3	53557.3	5174.33	118.293	0.0968269	0.00221361		48513	48669.2	51224.1	156.159	2711.12	0.00321892	0.0558845		23284	28025.5	21729.1	4741.53	1554.89	0.203639	0.0667792
44042	58925	62481	61436.3	3555.96	2511.31	0.0603473	0.0426187		52123	54533.6	57013	2410.6	4890.01	0.0462483	0.0938167		40816	47334.3	47792	6518.3	6976.01	0.1597	0.170914
44043	64682	68588.5	66069.1	3906.5	1387.05	0.0603955	0.0214442		55078	56514.9	57862.4	1436.89	2784.41	0.0260882	0.0505539		69074	54341.2	57649.8	14732.8	11424.2	0.21329	0.165391
44044	66212	68029.3	69311.3	1817.32	3099.26	0.027447	0.0468081		57118	56686.5	58887.1	431.486	1769.12	0.00755429	0.0309731		57837	58754.2	58915.6	917.188	1078.59	0.0158582	0.0186487
44045	68113	70190.3	68559.3	2077.27	446.314	0.0304974	0.00655256		54735	59461	58482.4	4726.04	3747.37	0.086344	0.068464		52383	59130	53983.6	6747.05	1600.58	0.128802	0.0305554
44046	56528	60590	55410.1	4062.01	1117.92	0.0718584	0.0197764		52972	56775.8	55724.9	3803.82	2752.9	0.0718081	0.051969		45392	49797.6	48985.5	4405.6	3593.48	0.0970567	0.0791654
44047	51166	51938.3	44948.7	772.257	6217.32	0.0150932	0.121513		52050	51656	48294.6	394.024	3755.41	0.0075701	0.0721501		25800	31852.3	24876.6	6052.31	923.397	0.234586	0.0357906
44048	45140	49956	49336.1	4815.99	4196.13	0.10669	0.0929581		52509	52410.7	55408.9	98.3107	2899.89	0.00187226	0.0552266		16641	28186.1	22101.3	11545.1	5460.3	0.693776	0.328123
44049	51685	52878.8	56374.6	1193.84	4689.64	0.0230985	0.0907351		56282	57016.5	60219.1	734.456	3937.1	0.0130496	0.0699531		51603	42286.1	47871.6	9316.87	3731.39	0.180549	0.0723095
44050	55624	58175.5	60534.4	2551.55	4910.45	0.0458713	0.0882793		62538	59651.6	59641.8	2886.41	2896.22	0.0461545	0.0463113		57152	57411.7	56390	259.726	762.028	0.00454448	0.0133333
44051	54387	57755.6	63488.2	3368.65	9101.25	0.0619385	0.167342		61537	63058.3	59321.9	1521.27	2215.1	0.0247212	0.0359963		53139	54988.8	56159	1849.84	3019.98	0.0348113	0.0568317
44052	61823	58389.5	62409.6	3433.54	586.562	0.0555383	0.00948776		64399	62985.9	59129.1	1413.13	5269.86	0.0219434	0.0818315		50230	55228	51827.3	4997.99	1597.27	0.099502	0.0317991
44053	51244	51404.8	50436.2	160.778	807.777	0.00313751	0.0157633		62064	63194.8	56575.7	1130.82	5488.33	0.0182203	0.0884302		49970	46911.5	47315	3058.55	2655	0.0612077	0.0531319
44054	46245	44742.8	40930.7	1502.17	5314.33	0.0324829	0.114917		53601	60100.1	49216.4	6499.13	4384.62	0.12125	0.0818011		23010	31353.9	24118.1	8343.87	1108.1	0.362619	0.0481571
44055	43683	42061.3	44589.5	1621.72	906.492	0.0371247	0.0207516		60963	56128.8	56976.8	4834.17	3986.18	0.0792967	0.0653869		22048	25188	21504.1	3140.04	543.931	0.142418	0.0246703
44056	58822	47402.2	50537.7	11419.8	8284.25	0.194142	0.140836		66999	64003.1	62481.5	2995.85	4517.51	0.0447149	0.0674265		52160	46927	46764.9	5233.01	5395.11	0.100326	0.103434
44057	54730	56037.6	53947.5	1307.58	782.526	0.0238914	0.0142979		64553	70887	62394	6333.98	2158.96	0.0981206	0.0334448		55155	57986.8	55164.5	2831.84	9.48008	0.0513433	0.000171881
44058	51668	53620.6	56309	1952.58	4640.96	0.037791	0.0898228		65002	67174.1	62609.5	2172.08	2392.49	0.0334157	0.0368064		60091	55184.5	54922.2	4906.53	5168.84	0.0816517	0.0860169
44059	55934	56644.3	55209.6	710.285	724.397	0.0126986	0.0129509		63490	67679.6	62984.6	4189.56	505.416	0.0659877	0.00796056		50644	57565.8	50594.5	6921.76	49.5398	0.136675	0.000978198
44060	51252	48094.3	44766.9	3157.7	6485.12	0.0616113	0.126534		57981	63406.9	60798.2	5425.86	2817.19	0.09358	0.0485882		41576	48803.5	46045.5	7227.5	4469.5	0.173838	0.107502
44061	41332	43995	36455.3	2662.95	4876.68	0.0644283	0.117988		55079	54756.7	53283.5	322.325	1795.52	0.00585205	0.032599		23101	29175.5	23342.6	6074.55	241.617	0.262956	0.0104591
44062	41718	40199	39516.9	1519.01	2201.09	0.0364114	0.0527611		64531	57302.1	62405.2	7228.91	2125.81	0.112022	0.0329424		19373	25141.4	20699.4	5768.44	1326.41	0.297757	0.0684668
44063	41494	49469.4	44511.1	7975.4	3017.06	0.192206	0.0727108		69652	67066.9	69155.5	2585.07	496.502	0.0371141	0.00712832		47784	44912.8	44807.8	2871.2	2976.24	0.060087	0.0622853
44064	46662	47030.9	48167.6	368.888	1505.64	0.00790554	0.0322669		68898	70544.2	69529.4	1646.16	631.371	0.0238927	0.00916385		49298	54539.5	52417.4	5241.52	3119.41	0.106323	0.0632765
44065	46278	46815	50998.9	537.031	4720.93	0.0116045	0.102012		69878	70022.3	70207.1	144.255	329.117	0.00206439	0.00470987		45323	52164.8	51709	6841.83	6386.02	0.150957	0.1409
44066	47604	50142.5	50791.8	2538.47	3187.76	0.0533246	0.066964		69239	70458.1	71019.4	1219.11	1780.37	0.0176072	0.0257134		30355	49585.7	47177.6	19230.7	16822.6	0.633526	0.554197
44067	41311	43071.9	41996.8	1760.94	685.823	0.0426265	0.0166015		61408	66583.3	68832	5175.31	7423.95	0.0842774	0.120896		50032	37542.8	42521	12489.2	7510.99	0.249624	0.150124
44068	36865	36247.6	34829.8	617.415	2035.16	0.016748	0.0552057		60975	59063.3	60426	1911.73	549.004	0.0313527	0.00900376		23421	26724.9	21337	3303.9	2084	0.141066	0.08898
44069	36113	35495.4	38186.4	617.622	2073.37	0.0171025	0.0574135		67151	64871.5	71099	2279.46	3948	0.0339453	0.0587929		17078	22676.4	18751	5598.39	1673.02	0.327813	0.0979637
44070	40307	39177.2	43455.9	1129.78	3148.85	0.0280295	0.0781218		75760	71661.6	78994.9	4098.42	3234.92	0.0540974	0.0426996		47134	40799.5	40283.5	6334.53	6850.45	0.134394	0.14534
44071	46729	42374.6	46676.8	4354.41	52.1706	0.0931844	0.00111645		77266	75866.4	79565.9	1399.61	2299.89	0.0181142	0.0297658		47161	50311.8	46860.1	3150.81	300.864	0.0668096	0.00637952
44072	46826	43244.5	49029.5	3581.5	2203.48	0.0764852	0.0470568		76472	77660	80383.5	1187.97	3911.54	0.0155347	0.05115		44235	47622.7	46009.9	3387.67	1774.86	0.0765834	0.0401235
44073	46700	46381	48455	319.024	1755.03	0.00683135	0.0375809		78761	77423.9	81246.2	1337.15	2485.16	0.0169773	0.0315531		43412	44158.8	41830.6	746.789	1581.36	0.0172024	0.0364269
44074	40737	39923.4	39858.4	813.612	878.607	0.0199723	0.0215678		78512	73436.5	78523.8	5075.47	11.8331	0.0646458	0.000150718		41350	42415.1	37622.1	1065.14	3727.86	0.0257591	0.0901539
44075	36610	35099.5	32858.6	1510.53	3751.37	0.0412599	0.102469		69921	73514	68555.4	3592.96	1365.58	0.0513859	0.0195304		16158	25388.2	18858.3	9230.23	2700.34	0.571249	0.167121
44076	38798	34576.1	35601.3	4221.92	3196.7	0.108818	0.0823933		78357	76774.4	80431.4	1582.61	2074.37	0.0201975	0.0264733		45961	19481.8	16589.4	26479.2	29371.6	0.576123	0.639054
44077	38894	40486.8	39984.9	1592.79	1090.87	0.0409522	0.0280471		83883	85688.5	88921	1805.54	5037.96	0.0215245	0.0600594		42659	53653.3	35761.7	10994.3	6897.32	0.257726	0.161685
44078	43972	43377.9	42411.5	594.138	1560.51	0.0135117	0.0354886		83341	86789.8	88893.3	3448.75	5552.25	0.0413812	0.0666209		46934	53103.1	41789.4	6169.13	5144.56	0.131443	0.109613
44079	45194	43577.2	43994.6	1616.77	1199.44	0.0357739	0.0265398		86432	84796.4	89037.3	1635.65	2605.33	0.0189241	0.0301431		43773	50290.6	41278.1	6517.58	2494.95	0.148895	0.0569975
44080	50881	45889.2	42977.9	4991.79	7903.11	0.0981071	0.155325		90632	87299.9	89130.9	3332.08	1501.09	0.0367649	0.0165624		51194	47164.6	37809	4029.41	13385	0.0787087	0.261457
44081	41536	41737.9	35064.1	201.876	6471.86	0.00486026	0.155813		90802	86412.9	85191.3	4389.11	5610.71	0.0483372	0.0617906		30168	45423.8	34306	15255.8	4137.97	0.505695	0.137164
44082	33674	36423.7	29692.5	2749.67	3981.47	0.0816554	0.118236		75809	83051.8	74008.9	7242.83	1800.08	0.0955405	0.0237449		14521	22792	17223.9	8271.01	2702.9	0.569589	0.186138
44083	25055	35514.4	32909.1	10459.4	7854.09	0.417457	0.313474		89706	85336.4	86704.6	4369.6	3001.4	0.0487102	0.0334582		10273	21278.8	15201.4	11005.8	4928.42	1.07133	0.479745
44084	28072	33420.8	37839.6	5348.8	9767.63	0.190539	0.347949		95735	95798.2	95602.3	63.1816	132.741	0.000659963	0.00138654		14279	30993.2	32861.7	16714.2	18582.7	1.17054	1.3014
44085	35058	36151.1	41165.3	1093.06	6107.27	0.0311786	0.174205		96551	97343.1	95142.5	792.141	1408.54	0.00820438	0.0145885		35816	29234.6	38535.3	6581.37	2719.33	0.183755	0.0759249
44086	38570	36964.5	43855.4	1605.52	5285.37	0.0416262	0.137033		97570	98594.5	94851.9	1024.51	2718.13	0.0105003	0.0278582		40557	32340.6	38215.5	8216.45	2341.47	0.20259	0.0577328
44087	44220	40594.7	44051.7	3625.32	168.287	0.0819838	0.00380568		94372	100614	94503.9	6242.03	131.874	0.0661428	0.00139739		43718	34282.6	35151.3	9435.41	8566.75	0.215824	0.195955
44088	40054	35348	36959.5	4706	3094.46	0.117491	0.0772573		92071	93912.5	89835.2	1841.46	2235.82	0.0200004	0.0242836		33523	31708.8	32022.2	1814.18	1500.78	0.0541174	0.0447688
44089	32687	31137.5	31075.7	1549.5	1611.26	0.0474042	0.0492935		83809	83121	76840.7	688.048	6968.28	0.00820972	0.0831447		14768	18182.6	16314.7	3414.59	1546.7	0.231215	0.104734
44090	34549	27506.6	34278.6	7042.41	270.424	0.203838	0.00782725		90123	93169.1	89162.8	3046.1	960.219	0.0337994	0.0106545		15155	15844.9	14558	689.882	596.997	0.0455217	0.0393928
44091	36744	32866.7	39277	3877.34	2533.02	0.105523	0.0689369		97894	98275.6	97321.8	381.618	572.2	0.00389827	0.0058451		36653	28372.2	31642.7	8280.83	5010.33	0.225925	0.136696
44092	44230	38745.4	42615.4	5484.55	1614.6	0.124001	0.0365047		96424	99189.4	95765.4	2765.4	658.585	0.0286796	0.00683009		36820	39409.9	37365	2589.94	544.992	0.0703406	0.0148015
44093	44686	41892.8	45322.8	2793.16	636.769	0.0625063	0.0142499		93337	98152.7	94479.9	4815.75	1142.86	0.0515953	0.0122445		36303	37556.6	37283.1	1253.57	980.076	0.0345306	0.0269971
44094	47789	46551.6	45480.1	1237.44	2308.88	0.0258938	0.0483141		92605	94679.2	93237.1	2074.25	632.126	0.0223989	0.00682604		39797	37156.4	34455.8	2640.56	5341.17	0.0663508	0.13421
44095	42170	41060.3	38121.2	1109.7	4048.75	0.026315	0.0960102		86961	90006	87798.3	3045	837.279	0.0350157	0.00962821		33057	33358.9	31479.1	301.935	1577.88	0.00913378	0.047732
44096	34207	35118.1	32046.7	911.13	2160.32	0.0266358	0.0631543		75083	79580.5	74328.1	4497.52	754.907	0.0599007	0.0100543		16389	18537.3	16098.1	2148.34	290.883	0.131085	0.0177487
44097	41657	33877.4	35410.7	7779.63	6246.26	0.186754	0.149945		83347	83065.8	85923.9	281.191	2576.95	0.00337374	0.0309183		13439	17181.7	14351.3	3742.73	912.307	0.278497	0.067885
44098	49217	40543	40670.7	8673.96	8546.28	0.176239	0.173645		86508	89400.4	93431.7	2892.44	6923.67	0.0334355	0.080035		33536	30299.9	30970.3	3236.07	2565.74	0.0964954	0.0765069
44099	41952	50632	44234.1	8680.01	2282.05	0.206903	0.0543967		86052	87068	91517	1016.03	5464.96	0.0118072	0.0635077		33281	37813.5	36350	4532.52	3069	0.13619	0.0922149
44100	46054	47082	47158.7	1028.01	1104.73	0.0223219	0.0239878		85362	85168.1	89973.7	193.89	4611.71	0.00227139	0.0540253		32817	35502.4	36019.2	2685.39	3202.19	0.0818293	0.0975771
44101	49607	52087.4	47957.2	2480.42	1649.83	0.0500013	0.033258		88600	84671.9	87556.5	3928.13	1043.46	0.0443356	0.0117772		31911	35093.4	33225.4	3182.35	1314.44	0.0997259	0.0411908
44102	41839	45553.6	40676.8	3714.55	1162.16	0.0887821	0.027777		82170	82875.1	81327.7	705.099	842.265	0.00858098	0.0102503		28378	30017	30256.9	1639	1878.93	0.0577562	0.0662109
44103	35308	37307.8	34576.4	1999.75	731.577	0.0566374	0.0207199		70589	73082.2	67880	2493.23	2708.98	0.0353204	0.0383767		14318	16599.6	15432.6	2281.56	1114.63	0.159349	0.0778479
44104	38848	39183.9	38690.2	335.921	157.766	0.00864705	0.00406112		80472	78060.1	77784.9	2411.86	2687.11	0.0299715	0.0333919		13155	14952	13681.4	1796.99	526.439	0.136601	0.0400182
44105	38736	44630.1	44995.9	5894.06	6259.91	0.15216	0.161604		86821	84292.4	83815.9	2528.64	3005.14	0.0291247	0.0346131		32058	28101.1	29293	3956.93	2765	0.12343	0.0862498
44106	45700	43581.8	49498.6	2118.16	3798.58	0.0463492	0.08312		81484	85690.2	81295.8	4206.2	188.209	0.0516199	0.00230976		33413	34604.7	34163.7	1191.73	750.666	0.0356667	0.0224663
44107	47095	47885.1	53326	790.121	6231.01	0.0167772	0.132307		79476	82187	79192.8	2710.95	283.183	0.0341103	0.00356312		36157	33392.8	33653.3	2764.22	2503.72	0.0764505	0.0692459
44108	51122	51414.2	54103.9	292.169	2981.93	0.00571514	0.0583297		75829	81046.5	77280.2	5217.53	1451.2	0.0688065	0.0191378		33431	34161.9	30682	730.904	2748.95	0.0218631	0.0822276
44109	47650	44348.4	45645.1	3301.56	2004.85	0.0692876	0.0420745		74442	72962.6	71966.9	1479.44	2475.1	0.0198737	0.0332487		26310	29686.4	27636.3	3376.4	1326.25	0.128331	0.0504087
44110	35414	38469.9	38561	3055.9	3146.97	0.0862908	0.0888622		61267	64745.1	60164.4	3478.12	1102.59	0.0567698	0.0179966		8456	15840.8	13961.9	7384.82	5505.92	0.873323	0.651126
44111	41464	38870.8	42991.6	2593.25	1527.62	0.0625422	0.036842		72049	68814.4	69287.5	3234.59	2761.5	0.0448943	0.0383281		11946	12338.8	12270.5	392.753	324.526	0.0328774	0.0271661
44112	41555	43003.3	49806.5	1448.27	8251.51	0.0348518	0.198568		78524	75426.6	74982.5	3097.41	3541.48	0.0394454	0.0451005		41906	25262.7	26066.8	16643.3	15839.2	0.397158	0.37797
44113	53899	46747.2	54516.9	7151.8	617.935	0.132689	0.0114647		70496	75335.1	72955.8	4839.13	2459.83	0.068644	0.0348931		31553	34743.4	30225.2	3190.39	1327.76	0.101112	0.0420803
44114	55444	51807.2	58406.1	3636.85	2962.12	0.065595	0.0534255		73272	70827.9	71282.8	2444.12	1989.2	0.0333568	0.0271482		27750	32306.5	29656.8	4556.51	1906.8	0.164198	0.0687136
44115	58999	56870	58880.9	2128.97	118.053	0.0360849	0.00200094		74383	71126.1	69757.3	3256.87	4625.74	0.0437852	0.0621882		27444	30472.3	26982.8	3028.31	461.203	0.110345	0.0168052
44116	53679	51042	49258	2637.05	4420.95	0.0491262	0.0823591		66732	70085	65096.6	3352.98	1635.4	0.0502455	0.024507		26749	25851.2	24299.1	897.775	2449.85	0.033563	0.0915868
44117	44488	41592.4	41280.2	2895.61	3207.77	0.0650875	0.0721041		55342	58347.2	54459.1	3005.2	882.947	0.0543023	0.0159544		12342	13676.6	12300.7	1334.65	41.3466	0.108139	0.00335007
44118	49514	46709	45834.1	2805.04	3679.89	0.0566515	0.0743201		63509	63249	62950.4	260.001	558.58	0.00409393	0.00879529		8429	13180.8	10846.8	4751.82	2417.79	0.563746	0.286842
44119	50056	50000.4	53578.9	55.6411	3522.87	0.00111158	0.0703786		67708	67823.7	67629.5	115.712	78.5314	0.00170898	0.00115985		10220	24089.7	23160	13869.7	12940	1.35712	1.26615
44120	57791	58539.4	59212.5	748.406	1421.5	0.0129502	0.0245972		63371	64185.1	65240.5	814.084	1869.52	0.0128463	0.0295011		27235	20853.7	27042.6	6381.28	192.418	0.234304	0.00706509
44121	62953	60734	64127.2	2218.97	1174.16	0.035248	0.0186513		62212	63677.1	63193.9	1465.15	981.894	0.0235509	0.015783		28523	23785.1	26754.8	4737.85	1768.2	0.166106	0.0619921
44122	69069	66958.5	65400	2110.54	3668.95	0.0305569	0.0531201		61871	62392.2	61301.4	521.229	569.587	0.00842445	0.00920604		30914	24633.6	24569.5	6280.42	6344.48	0.203158	0.20523
44123	54258	60908.6	55269	6650.58	1011.03	0.122573	0.0186338		55722	57598	56687.6	1876.03	965.633	0.0336677	0.0173295		24062	23124.1	22347.7	937.92	1714.33	0.0389793	0.0712463
44124	48636	47621.5	46862.6	1014.52	1773.45	0.0208594	0.0364637		46790	47871.7	46974.6	1081.73	184.557	0.0231188	0.00394438		10982	12067.7	11432.3	1085.7	450.3	0.0988615	0.0410034
44125	61603	53646.6	53017	7956.41	8585.99	0.129156	0.139376		54044	52801.8	53869	1242.24	175.005	0.0229858	0.00323819		15383	10849.7	10186.7	4533.28	5196.27	0.294694	0.337793
44126	58810	59403.5	62604.2	593.456	3794.15	0.0100911	0.0645154		55839	56942.9	57976.2	1103.91	2137.22	0.0197695	0.0382746		23227	23151.6	21955.7	75.3923	1271.31	0.00324589	0.0547342
44127	69066	67410.1	69961.5	1655.88	895.463	0.0239753	0.0129653		54366	53225.2	56011.6	1140.77	1645.6	0.0209831	0.0302688		24818	28614.8	25868.4	3796.76	1050.41	0.152984	0.0423243
44128	74780	72414.9	76746.5	2365.11	1966.47	0.0316275	0.0262968		53370	53220.9	54345.7	149.066	975.68	0.00279306	0.0182814		24858	27017.7	25806.3	2159.69	948.325	0.086881	0.0381497
44129	82262	80000.6	79346.8	2261.4	2915.17	0.0274902	0.0354376		50129	52812.6	52819	2683.56	2690.04	0.053533	0.0536623		30026	26665.6	23872.7	3360.37	6153.33	0.111915	0.204933
44130	75977	68828.9	67860.3	7148.11	8116.66	0.0940825	0.106831		45148	46975.1	48941.4	1827.13	3793.41	0.0404697	0.0840216		26979	24167.2	21847.3	2811.83	5131.71	0.104223	0.190211
44131	65686	60978.9	58328.8	4707.05	7357.18	0.0716599	0.112005		36470	38709.3	40632.1	2239.28	4162.09	0.0614006	0.114124		13493	12894.3	11230.8	598.693	2262.25	0.0443706	0.167661
44132	69712	72447.9	67353.3	2735.94	2358.75	0.0392464	0.0338356		43893	41831.2	46756.1	2061.85	2863.06	0.0469744	0.0652281		15726	12977.1	10040	2748.92	5686.01	0.174801	0.361567
44133	75260	71637.5	81327.6	3622.55	6067.63	0.0481338	0.0806223		49881	45187.1	50498.5	4693.87	617.495	0.0941014	0.0123794		29787	25929.9	21673.4	3857.07	8113.62	0.129489	0.272388
44134	84482	85974.5	92905.5	1492.48	8423.48	0.0176662	0.0997074		48648	46104.6	48954.9	2543.4	306.901	0.0522818	0.00630861		28629	31696	25538.1	3066.96	3090.86	0.107128	0.107963
44135	91139	91269.3	104180	130.264	13040.6	0.00142929	0.143084		48268	47126.9	47676.8	1141.06	591.202	0.02364	0.0122483		26106	29977.5	25440.6	3871.5	665.352	0.148299	0.0254866
44136	97636	100543	109974	2907.32	12337.7	0.0297771	0.126364		46963	46643.5	46523.1	319.46	439.872	0.00680237	0.00936634		22282	29521.5	23467.2	7239.51	1185.16	0.324904	0.0531893
44137	92383	88746.7	95648.1	3636.31	3265.09	0.0393613	0.035343		45231	43089.8	43281.2	2141.19	1949.84	0.0473389	0.0431085		18947	23851.3	21976.5	4904.3	3029.52	0.258843	0.159894
44138	141423	77566.8	81269.2	63856.2	60153.8	0.451526	0.425347		38310	37289.7	36504.6	1020.32	1805.39	0.0266333	0.0471258		10100	11786.9	11506.4	1686.88	1406.43	0.167018	0.139251
44139	87322	110832	93095.4	23510.3	5773.38	0.269237	0.066116		46253	43956.7	42743.3	2296.33	3509.72	0.0496472	0.075881		8501	11442.8	10475.8	2941.8	1974.78	0.346053	0.2323
44140	98453	97918.2	111314	534.768	12860.9	0.00543171	0.13063		50210	49590.4	46965.6	619.576	3244.4	0.0123397	0.0646165		11843	20118.3	23220.2	8275.29	11377.2	0.698749	0.960667
44141	114185	115670	125502	1485.41	11316.6	0.0130088	0.0991075		47638	48490.7	46279.4	852.716	1358.61	0.0178999	0.0285195		23976	20161.9	27973.3	3814.12	3997.31	0.159081	0.166721
44142	123130	125124	138483	1994.09	15352.6	0.016195	0.124686		50356	47736.9	45799.8	2619.06	4556.17	0.052011	0.0904792		22294	21772.5	28437.8	521.484	6143.76	0.0233912	0.275579
44143	133753	136691	143386	2937.89	9633.17	0.0219651	0.0720221		45674	48656.6	45395.4	2982.57	278.566	0.0653012	0.006099		18862	21490.2	26738.4	2628.16	7876.43	0.139336	0.417582
44144	129042	124484	121942	4557.7	7100.47	0.0353195	0.0550245		45903	43976.8	42849.8	1926.23	3053.25	0.041963	0.0665153		22380	17895.2	24837.7	4484.85	2457.73	0.200395	0.109818
44145	111589	137521	103934	25931.7	7654.89	0.232386	0.068599		38073	38373.2	36150.7	300.156	1922.33	0.00788371	0.0504906		10554	10171	12771.9	383.049	2217.9	0.0362942	0.210148
44146	124595	111910	119126	12685.3	5468.54	0.101812	0.0438905		44281	44784.2	42475.2	503.172	1805.76	0.0113632	0.0407796		10917	9820.93	11555.2	1096.07	638.175	0.1004	0.058457
44147	145919	129850	142120	16068.7	3799.09	0.110121	0.0260356		47905	48230.2	46760.3	325.203	1144.69	0.00678849	0.023895		25012	18565.9	25922.3	6446.09	910.345	0.25772	0.0363963
44148	153426	157122	159425	3695.69	5998.64	0.0240878	0.0390979		44879	46173.2	46065.7	1294.17	1186.68	0.0288369	0.0264417		48331	25636.1	31304.7	22694.9	17026.3	0.469573	0.352286
44149	162454	165263	174574	2809.16	12120	0.0172921	0.0746055		44684	46089.8	45536.1	1405.77	852.138	0.0314604	0.0190703		33207	29997	31867.5	3210.01	1339.5	0.0966666	0.0403379
44150	177087	179486	178953	2398.75	1866.45	0.0135456	0.0105397		41100	43141.6	45038	2041.56	3937.95	0.049673	0.0958139		29070	28802.3	30028.1	267.697	958.071	0.00920869	0.0329574
44151	163678	166609	150342	2930.94	13336.5	0.0179067	0.0814801		30548	40019	42353.5	9470.96	11805.5	0.310035	0.386456		38307	25934.6	28014	12372.4	10293	0.32298	0.268698
44152	139203	157997	126386	18793.5	12817.3	0.135008	0.0920762		29163	27952.2	35514.4	1210.85	6351.39	0.0415199	0.217789		14134	15149.9	14344.8	1015.92	210.754	0.0718774	0.0149111
44153	152795	152477	142765	318.381	10029.8	0.00208371	0.0656419		38617	33006.5	41590.2	5610.51	2973.17	0.145286	0.0769913		13371	14172.9	13091	801.867	280.049	0.0599706	0.0209445
44154	167059	172211	167759	5152.25	700.323	0.0308409	0.00419207		45576	39263.5	45553.7	6312.52	22.3172	0.138505	0.000489669		35294	26774.7	30190.4	8519.26	5103.61	0.24138	0.144603
44155	170957	190219	185320	19262.3	14362.9	0.112673	0.0840145		45882	41195.5	44548.4	4686.48	1333.65	0.102142	0.0290669		34091	38240.1	37132.8	4149.14	3041.79	0.121708	0.0892256
44156	189447	195276	197280	5829.1	7832.6	0.030769	0.0413445		46232	44529.9	43993.4	1702.13	2238.57	0.0368171	0.0484203		35918	33709.2	37516.1	2208.75	1598.06	0.0614943	0.0444918
44157	192891	212907	196770	20015.7	3878.71	0.103767	0.0201083		45209	43585.1	43433.1	1623.9	1775.9	0.0359199	0.039282		38397	33677.1	35102.2	4719.93	3294.85	0.122924	0.08581
44158	173435	189101	161153	15666.5	12281.7	0.0903306	0.0708144		44059	39192.7	40712.2	4866.26	3346.83	0.110449	0.0759624		32622	32853.6	32564.5	231.625	57.5011	0.00710027	0.00176265
44159	150830	169053	132390	18223.2	18439.6	0.12082	0.122254		37975	37663.4	33949.5	311.615	4025.52	0.0082058	0.106004		18615	16094.5	16514.7	2520.47	2100.29	0.1354	0.112828
44160	159872	167860	146384	7987.57	13487.6	0.0499623	0.0843647		44376	46692.7	39708.6	2316.71	4667.4	0.0522064	0.105179		16207	16496.1	15035.3	289.143	1171.66	0.0178406	0.0722937
44161	175104	181781	168792	6677.38	6311.73	0.0381338	0.0360456		44489	50965.4	43391.2	6476.36	1097.82	0.145572	0.0246762		31100	32121.6	34733.4	1021.55	3633.43	0.0328473	0.11683
44162	193755	194032	183590	277.379	10164.8	0.0014316	0.0524623		43082	45734.1	42257.5	2652.11	824.478	0.0615595	0.0191374		47898	38854	42559.1	9043.98	5338.87	0.188817	0.111463
44163	143759	209683	195705	65924	51946.5	0.458573	0.361344		41322	44380	41262.3	3058	59.692	0.0740042	0.00144456		37614	40278.4	43822.4	2664.37	6208.4	0.0708345	0.165055
44164	165593	188148	196303	22555	30710.5	0.136207	0.185458		41810	40792.6	40290.5	1017.38	1519.48	0.0243333	0.0363426		34130	38377.2	41717.5	4247.16	7587.46	0.124441	0.222311
44165	143646	168534	162534	24887.9	18888	0.173258	0.13149		38772	38323.5	37339.1	448.511	1432.9	0.0115679	0.0369572		51922	33713.4	39296.6	18208.6	12625.4	0.350691	0.243161
44166	140043	144129	135532	4086.46	4510.69	0.02918	0.0322094		31118	33411.3	30746.5	2293.27	371.465	0.0736961	0.0119373		24468	20127.8	20166.6	4340.24	4301.44	0.177384	0.175799
44167	152793	148429	152427	4364.44	366.056	0.0285644	0.00239577		36604	37819.6	35734.2	1215.62	869.801	0.0332099	0.0237625		21138	20033.4	18545.8	1104.63	2592.21	0.052258	0.122633
44168	192263	162346	179413	29916.6	12849.8	0.155602	0.0668345		35551	39361.2	38795.3	3810.17	3244.34	0.107175	0.0912588		50909	38850.9	43210.9	12058.1	7698.09	0.236857	0.151213
44169	209827	187056	199997	22770.9	9830.39	0.108522	0.04685		36595	35433	37509.3	1162.04	914.328	0.031754	0.024985		49863	53836.2	53171.8	3973.16	3308.81	0.0796816	0.0663581
44170	217395	175103	219249	42291.9	1853.81	0.194539	0.0085274		36652	35544.6	36407.9	1107.43	244.092	0.0302146	0.00665973		50434	48100.6	54780	2333.44	4346	0.0462672	0.086172
44171	224316	203614	226910	20702.3	2593.66	0.092291	0.0115625		36011	35277.1	35385.5	733.921	625.493	0.0203805	0.0173695		46884	47786.6	51989.4	902.584	5105.4	0.0192514	0.108894
44172	205671	181774	194560	23896.8	11111.5	0.11619	0.0540256		32981	32747.3	32659.7	233.683	321.303	0.00708539	0.00974207		43209	46191.5	48653.4	2982.52	5444.38	0.0690254	0.126001
44173	176938	174612	168318	2326.13	8620.45	0.0131466	0.0487202		26567	27631.9	26772.3	1064.92	205.303	0.0400844	0.00772775		26363	22866.7	24697.9	3496.33	1665.05	0.132623	0.0631587
44174	182915	180924	196262	1991.11	13346.5	0.0108854	0.0729656		32080	31802.5	31189.9	277.544	890.07	0.00865162	0.0277453		20371	23034.2	22216.7	2663.16	1845.66	0.130733	0.0906023
44175	227620	208751	221719	18868.9	5900.75	0.0828967	0.0259237		31521	33112.9	33374.1	1591.91	1853.1	0.0505032	0.0587893		51088	43736.6	50487.9	7351.42	600.133	0.143897	0.0117471
44176	220433	236394	236828	15961	16394.8	0.0724075	0.0743755		29398	31548.7	31795.8	2150.67	2397.78	0.0731572	0.0815628		53453	56582.6	60391.3	3129.6	6938.32	0.0585486	0.129802
44177	208478	226128	248216	17649.7	39737.9	0.08466	0.19061		30006	29820	30458.6	186.043	452.575	0.0062002	0.0150828		53347	52452.3	60352	894.716	7004.96	0.0167716	0.131309
44178	246998	235067	245278	11931.4	1720.2	0.0483056	0.00696443		30254	28959.1	29258.2	1294.86	995.781	0.0427998	0.032914		54428	51462.5	55479.6	2965.53	1051.56	0.0544853	0.0193203
44179	215714	220325	201623	4610.67	14090.8	0.021374	0.0653218		27071	27144.4	26714.6	73.366	356.369	0.00271013	0.0131642		43900	49405.7	50241.7	5505.67	6341.68	0.125414	0.144457
44180	181685	196073	166951	14388.4	14733.6	0.0791943	0.0810942		22065	22477.6	21678.9	412.589	386.114	0.0186988	0.0174989		21825	24612.7	24739.6	2787.7	2914.62	0.12773	0.133545
44181	197688	198319	183204	631.093	14484.4	0.00319237	0.0732688		26382	26361.7	25076.8	20.3196	1305.18	0.000770208	0.0494724		25193	22357	21739	2836.03	3454.04	0.112572	0.137103
44182	199820	235835	208656	36015.5	8835.7	0.18024	0.0442183		24010	26944.5	27109.8	2934.49	3099.76	0.12222	0.129103		42889	47756	48080.1	4867.02	5191.05	0.113479	0.121035
44183	240678	229730	224317	10948	16361.3	0.0454882	0.06798		22890	23876.1	26096.3	986.139	3206.3	0.0430816	0.140074		70574	55388.3	56205.7	15185.7	14368.3	0.215174	0.203592
44184	245555	231684	235725	13870.5	9830.09	0.0564865	0.0400321		25152	23077	25268.5	2075.01	116.53	0.082499	0.00463304		69826	57797.8	55035.5	12028.2	14790.5	0.172259	0.211819
44185	236959	263543	233101	26584.4	3858.32	0.11219	0.0162826		26624	23832	24539.6	2791.96	2084.36	0.104866	0.0782886		52544	59205.5	49702.9	6661.54	2841.13	0.12678	0.0540714
44186	201924	222263	192626	20338.9	9297.64	0.100725	0.0460452		24337	23172.2	22648.8	1164.78	1688.21	0.0478605	0.0693678		50177	51895.5	44343.1	1718.47	5833.86	0.0342481	0.116266
44187	186716	189735	159496	3019.28	27220	0.0161704	0.145783		19556	19846.3	18567.4	290.251	988.617	0.0148421	0.0505531		25445	26494.6	21640.7	1049.57	3804.29	0.0412486	0.14951
44188	182941	201904	171589	18962.6	11352.4	0.103654	0.0620551		23950	23417.8	21721.1	532.232	2228.93	0.0222226	0.0930659		25019	25525.7	18861.5	506.66	6157.52	0.020251	0.246114
44189	199498	213349	190273	13851.1	9225.04	0.0694295	0.0462413		24712	23503.7	23731.9	1208.33	980.093	0.0488963	0.0396606		55202	49970	41354	5232.03	13848	0.0947798	0.250861
44190	226846	232412	198838	5566.01	28008.1	0.0245365	0.123467		23067	23419.4	23065	352.366	1.99919	0.0152758	8.66687e-05		46696	65714.8	48256	19018.8	1560.04	0.407289	0.0334085
44191	201223	229058	202477	27835.1	1253.94	0.13833	0.0062316		22273	24023.5	22534.8	1750.45	261.828	0.0785909	0.0117554		60076	55992	47396.1	4084	12679.9	0.0679805	0.211064
44192	158976	226090	193895	67113.5	34919.4	0.422161	0.219652		18732	23025.1	22066.5	4293.14	3334.55	0.229187	0.178013		22967	55552.6	43124.4	32585.6	20157.4	1.4188	0.877668
44193	149699	172461	173731	22762.5	24032.4	0.152055	0.160538		20021	18241.7	20353.8	1779.26	332.79	0.0888699	0.0166221		17246	38951.4	38917.4	21705.4	21671.4	1.25857	1.2566
44194	152935	151893	155186	1041.81	2250.62	0.00681208	0.0147162		16432	15827.5	16659.7	604.464	227.719	0.0367858	0.0138583		18479	16398.9	19338.5	2080.07	859.538	0.112564	0.0465143
44195	178830	157656	177873	21174.3	956.753	0.118404	0.00535007		20549	19417.9	19459.1	1131.07	1089.94	0.0550426	0.0530411		20548	17609.1	17174.9	2938.94	3373.09	0.143028	0.164157
44196	208778	181315	210065	27463.4	1287.39	0.131544	0.00616631		21822	20393.2	21203.6	1428.77	618.368	0.065474	0.0283369		58718	37094.2	38325	21623.8	20393	0.368265	0.347304
44197	237618	206722	234301	30895.9	3317.08	0.130023	0.0139597		20035	20326.2	20533.7	291.244	498.722	0.0145368	0.0248925		55649	50497.9	45775	5151.14	9873.99	0.0925648	0.177433
44198	228601	199627	254928	28973.8	26327	0.126744	0.115166		19079	20182.6	19975.5	1103.56	896.54	0.0578417	0.0469909		56773	49985.7	46158.8	6787.34	10614.2	0.119552	0.186958
44199	228235	192497	261063	35737.6	32827.6	0.156583	0.143832		18177	18252.9	19463.8	75.9291	1286.75	0.00417721	0.0707901		24605	43885.4	43208.5	19280.4	18603.5	0.783596	0.756086
44200	226339	181479	224472	44860.1	1867.45	0.198199	0.00825069		16504	17525.9	17998.1	1021.95	1494.09	0.0619212	0.0905292		15827	32722.4	40164.2	16895.4	24337.2	1.06751	1.5377
44201	204574	182470	192429	22103.6	12145.4	0.108047	0.0593692		16375	13849.8	14763.8	2525.18	1611.21	0.154209	0.0983948		17341	15245.6	20626.8	2095.44	3285.81	0.120837	0.189482
44202	175177	200795	212009	25618.4	36831.6	0.146243	0.210254		18088	18792.7	17264.4	704.697	823.633	0.0389593	0.0455348		20006	16562.5	18880.5	3443.5	1125.51	0.172123	0.0562584
44203	243227	211095	240946	32132.5	2281.25	0.132109	0.00937911		20346	18896.4	18829.8	1449.59	1516.18	0.0712468	0.07452		56648	36683	43206.9	19965	13441.1	0.352439	0.237275
44204	258292	255414	258930	2878.16	637.932	0.011143	0.00246981		18139	18760.3	18251.5	621.301	112.524	0.0342522	0.00620344		63430	48933.6	53016.6	14496.4	10413.4	0.228541	0.164172
44205	268928	243788	271898	25139.8	2969.95	0.0934816	0.0110437		18222	18196.2	17769.2	25.7706	452.808	0.00141426	0.0248495		87843	50552.4	54871.6	37290.6	32971.4	0.424514	0.375345
44206	293310	250460	269228	42850.4	24082	0.146092	0.0821042		18645	17474.7	17326.9	1170.33	1318.14	0.0627693	0.0706967		52035	48304.4	52621.2	3730.62	586.187	0.0716945	0.0112653
44207	255144	248631	224201	6512.98	30943	0.0255267	0.121277		16311	17053.1	16036.5	742.137	274.497	0.0454992	0.0168289		62290	41617.1	49979.6	20672.9	12310.4	0.331881	0.197631
44208	223760	228344	186615	4584.42	37145.3	0.0204881	0.166005		12584	14648.2	13171.1	2064.15	587.098	0.16403	0.0466543		29792	27851.4	26221.5	1940.61	3570.45	0.0651386	0.119846
44209	204357	222419	200370	18061.8	3987.01	0.0883834	0.01951		15968	15536.5	15415.1	431.522	552.892	0.0270241	0.034625		25822	27439.9	24371.9	1617.89	1450.14	0.0626554	0.056159
44210	218298	266192	222558	47893.7	4260.07	0.219396	0.0195149		16946	16689	16833.9	257.014	112.124	0.0151667	0.00661653		64025	57077.9	56190.5	6947.09	7834.48	0.108506	0.122366
44211	227570	273984	234338	46414	6767.64	0.203955	0.0297387		15590	15617.1	16345.8	27.0513	755.787	0.00173517	0.0484789		60899	70387.9	67791.3	9488.88	6892.33	0.155813	0.113176
44212	223176	260188	241432	37012.4	18256.1	0.165844	0.0818012		15158	15560.2	15856.5	402.242	698.492	0.0265366	0.0460808		67758	68297.7	68775	539.726	1017.02	0.0079655	0.0150096
44213	239280	258194	235105	18914	4174.85	0.0790456	0.0174475		15144	14971.1	15412.2	172.938	268.152	0.0114196	0.0177068		69198	55989.2	64458.7	13208.8	4739.27	0.190884	0.0684885
44214	212965	231453	192892	18487.9	20073.4	0.0868121	0.0942567		13788	13762.1	14226.9	25.8604	438.934	0.00187557	0.0318345		61567	55981.7	59643.7	5585.35	1923.3	0.0907198	0.0312392
44215	183535	204584	158545	21049.3	24989.6	0.114688	0.136157		10064	11386.9	11665.2	1322.88	1601.23	0.131447	0.159105		33040	31587.7	30670.3	1452.31	2369.72	0.0439561	0.0717229
44216	151286	190445	168605	39158.5	17319.3	0.258838	0.11448		13823	12700.7	13615.3	1122.29	207.742	0.0811902	0.0150287		23671	30788.3	27656.7	7117.27	3985.69	0.300674	0.168378
44217	150628	199507	185841	48879.1	35213.3	0.324502	0.233777		15223	14040	14835.2	1182.96	387.792	0.0777089	0.0254741		62094	60367.6	60630.9	1726.41	1463.12	0.0278032	0.0235629
44218	188215	195235	194442	7019.8	6226.65	0.0372967	0.0330826		14545	13748.6	14385.7	796.432	159.27	0.0547564	0.0109502		64385	71712.1	71781.1	7327.12	7396.14	0.113802	0.114874
44219	187958	193876	199550	5918.39	11592.1	0.0314878	0.0616737		14256	14124.4	14020.3	131.57	235.687	0.00922911	0.0165324		59119	70491.7	71583.7	11372.7	12464.7	0.19237	0.210842
44220	189892	197120	193729	7227.86	3836.59	0.038063	0.0202041		14849	13990.3	13694.4	858.653	1154.64	0.0578256	0.0777586		56552	57292	65973.7	739.988	9421.65	0.0130851	0.166602
44221	164547	172534	158492	7987.14	6055.09	0.0485402	0.0367985		13203	13409.4	12710	206.445	493.001	0.0156362	0.0373401		62334	52836.5	60002.2	9497.53	2331.76	0.152365	0.0374075
44222	143877	148504	129971	4627.02	13906.4	0.0321595	0.0966548		9102	10655.1	10487.5	1553.11	1385.5	0.170634	0.152219		28323	31195.1	30678.3	2872.13	2355.28	0.101406	0.0831579
44223	134133	132057	138061	2076.31	3928.3	0.0154795	0.0292866		12689	12136.9	12295	552.139	394.014	0.0435132	0.0310516		26816	27997.6	27209.3	1181.63	393.326	0.0440645	0.0146676
44224	146656	142831	152040	3824.85	5383.6	0.0260804	0.036709		11666	13318.6	13463.9	1652.58	1797.91	0.141658	0.154115		61963	60645.5	57681.2	1317.48	4281.85	0.0212624	0.0691033
44225	159156	162276	158899	3119.88	256.887	0.0196026	0.00161406		18855	11447.5	13132.9	7407.5	5722.08	0.392866	0.303478		63520	70555.6	66931.8	7035.65	3411.75	0.110763	0.0537115
44226	155768	155609	162853	158.814	7084.77	0.00101955	0.0454828		13083	15751.2	12877	2668.25	206.034	0.203947	0.0157482		61811	68080.5	65752.1	6269.48	3941.11	0.10143	0.0637606
44227	164513	156547	157814	7966.35	6699.34	0.0484238	0.0407223		13052	14102.7	12656.7	1050.67	395.336	0.0804986	0.0302893		59826	57006.5	59907.5	2819.48	81.4764	0.0471281	0.00136189
44228	136989	139721	128755	2732.37	8233.73	0.0199459	0.0601051		11427	12242.8	11827.6	815.767	400.597	0.0713894	0.0350571		58462	54703	53999.4	3758.99	4462.59	0.0642981	0.0763332
44229	112158	120361	105256	8202.59	6902.18	0.0731342	0.0615398		8635	8992.93	9836.62	357.934	1201.62	0.0414515	0.139156		27756	30362.7	27753.6	2606.66	2.3796	0.0939135	8.57327e-05
44230	128821	107430	111330	21391.3	17491.1	0.166054	0.135779		11039	11317.6	11496.5	278.56	457.473	0.0252341	0.0414415		24591	27978.7	24541.4	3387.69	49.6166	0.137761	0.00201767
44231	121851	127257	122045	5406.41	193.637	0.0443691	0.00158913		12899	11207	12559.5	1692.05	339.549	0.131176	0.0263237		54096	58744	51095	4648.02	3001.02	0.0859217	0.0554758
44232	108812	134321	126909	25509.1	18097.2	0.234433	0.166316		12408	13979.1	12238.8	1571.12	169.249	0.126621	0.0136403		56002	65924.2	59107.1	9922.25	3105.11	0.177177	0.0554465
44233	125221	119804	129373	5416.84	4152.44	0.0432583	0.0331609		11713	11292.7	11996.5	420.347	283.501	0.0358872	0.024204		56873	63052.9	58238.6	6179.92	1365.63	0.108662	0.0240119
44234	124679	128518	124664	3838.96	14.5272	0.0307908	0.000116517		12059	11493.6	11796.9	565.395	262.078	0.0468857	0.021733		50872	53455.9	53438	2583.94	2566.04	0.050793	0.050441
44235	108370	108860	101091	489.85	7279.3	0.00452016	0.0671708		11831	10678.7	11046.3	1152.28	784.731	0.0973951	0.0663284		50630	49538.6	48635.1	1091.44	1994.93	0.0215572	0.0394021
44236	91671	92753.3	82148	1082.3	9523.02	0.0118064	0.103883		9110	8869.21	9229.52	240.79	119.524	0.0264314	0.0131201		26845	27110.4	25586.2	265.356	1258.84	0.00988476	0.0468929
44237	82253	92443.2	86582.1	10190.2	4329.09	0.123888	0.0526314		11067	11588.4	10901.4	521.381	165.599	0.0471114	0.0149633		23439	25508.2	22938.2	2069.22	500.799	0.0882811	0.021366
44238	91448	90514.7	94615.5	933.284	3167.5	0.0102056	0.0346371		12923	12157.8	12060.8	765.152	862.204	0.0592085	0.0667186		51486	53908.1	47642.9	2422.12	3843.14	0.0470442	0.0746445
44239	98995	93140.8	98102.6	5854.24	892.446	0.0591367	0.00901506		9309	13042.9	11935.4	3733.85	2626.37	0.401101	0.282132		59602	60593.7	55714.9	991.742	3887.13	0.0166394	0.0652181
44240	99011	99034.7	99762	23.7108	751.043	0.000239477	0.00758545		12143	9662.26	11896.2	2480.74	246.805	0.204293	0.0203249		54742	60801.6	55723.5	6059.6	981.5	0.110694	0.0179296
44241	97590	98881.1	95936.1	1291.09	1653.92	0.0132297	0.0169476		12194	11271.2	11911.7	922.839	282.268	0.0756797	0.0231481		51546	50811.4	51999.3	734.584	453.315	0.014251	0.00879439
44242	84600	84770.2	77653.9	170.195	6946.08	0.00201176	0.082105		11649	11092.4	11381	556.621	268.014	0.0477827	0.0230075		44299	48307.1	48140.3	4008.15	3841.3	0.0904794	0.0867131
44243	66291	72183.9	63030.4	5892.93	3260.57	0.0888948	0.0491858		9121	8931.25	9731.47	189.755	610.47	0.0208042	0.0669301		24759	25523.6	26051	764.598	1291.96	0.0308816	0.0521813
44244	58157	65681.6	66441.7	7524.63	8284.67	0.129385	0.142454		11610	11438.7	11726.6	171.28	116.609	0.0147528	0.0100438		32197	23891.1	23741.3	8305.91	8455.66	0.257971	0.262623
44245	57408	67388	72671.4	9980	15263.4	0.173843	0.265876		12881	12756	13265.5	124.997	384.473	0.00970397	0.0298481		55271	57342.9	49197.3	2071.93	6073.67	0.0374867	0.109889
44246	63932	67327.5	75457.1	3395.53	11525.1	0.0531116	0.180271		13193	11804.1	13459.7	1388.93	266.692	0.105278	0.0202147		56766	63283.6	58020.4	6517.63	1254.39	0.114816	0.0220976
44247	68331	67809.6	76886.2	521.39	8555.23	0.00763036	0.125203		13993	13358.7	13770	634.3	222.995	0.0453298	0.0159362		51879	60686.8	58623.1	8807.75	6744.06	0.169775	0.129996
44248	73484	68312.8	74115.7	5171.2	631.706	0.0703718	0.00859652		14264	13993.9	14166.3	270.083	97.6964	0.0189346	0.00684916		51050	50676.5	56269.5	373.528	5219.47	0.0073169	0.102242
44249	65899	60474.9	61583.6	5424.14	4315.43	0.08231	0.0654855		14199	13412.1	13393.2	786.927	805.766	0.0554213	0.0567481		57472	47578.3	53483.5	9893.67	3988.54	0.172148	0.0693997
44250	55601	50816.2	51286.6	4784.76	4314.41	0.0860553	0.0775959		10584	11000.7	11366.6	416.745	782.647	0.039375	0.0739462		29026	27654.6	29913.9	1371.38	887.852	0.0472466	0.0305882
44251	56198	47693.3	55562.4	8504.74	635.596	0.151335	0.0113099		13742	13778.5	13495.3	36.4687	246.718	0.00265381	0.0179535		26986	27237.2	27849.4	251.237	863.402	0.00930989	0.0319944
44252	70427	51722.3	62509.9	18704.7	7917.1	0.265589	0.112416		16738	15219.4	15044.3	1518.63	1693.74	0.0907295	0.101191		62715	56899.7	58182.6	5815.3	4532.37	0.0927258	0.0722693
44253	72567	61592.7	66748.5	10974.3	5818.5	0.15123	0.0801811		16577	16100.5	15076.5	476.488	1500.46	0.0287439	0.0905149		66588	66146.2	69660.7	441.784	3072.74	0.00663459	0.0461455
44254	71700	65482.8	69934	6217.18	1765.97	0.086711	0.0246299		16488	17000.1	15217.8	512.065	1270.19	0.0310568	0.0770374		65998	64897.8	71468.5	1100.24	5470.48	0.0166709	0.0828886
44255	73436	68617.5	69250.4	4818.48	4185.63	0.0656147	0.0569969		16752	17081.9	15426	329.858	1325.99	0.0196907	0.0791539		65169	57430.5	68312.9	7738.54	3143.93	0.118746	0.0482428
44256	67655	61558.1	57509.8	6096.86	10145.2	0.0901169	0.149955		15510	16295	14954	784.982	556.007	0.0506113	0.0358483		61602	56926.5	64553.9	4675.54	2951.94	0.0758992	0.0479196
44257	51975	53687.5	47859.8	1712.5	4115.22	0.0329485	0.0791769		12286	12239.9	13056.8	46.0579	770.817	0.00374881	0.0627395		34027	31237	36031.4	2789.95	2004.35	0.0819923	0.0589047
44258	51141	50963.3	52035.2	177.682	894.158	0.00347436	0.0174842		14989	15840.1	15699.2	851.065	710.229	0.0567793	0.0473833		35742	30644.3	33260.5	5097.66	2481.49	0.142624	0.0694278
44259	54329	58148.7	58770.1	3819.66	4441.1	0.0703062	0.0817445		17407	17475.9	17740.4	68.9108	333.399	0.0039588	0.0191531		59925	69032.5	68264.4	9107.53	8339.36	0.151982	0.139163
44260	65708	60358.2	62922.2	5349.82	2785.85	0.0814181	0.0423974		16838	17185.8	18069.9	347.83	1231.85	0.0206575	0.0731592		71704	73160.8	80669.3	1456.75	8965.27	0.0203162	0.125032
44261	65262	64757	66057.3	504.978	795.301	0.00773771	0.0121863		18327	17170.9	18494.7	1156.09	167.746	0.0630813	0.00915295		75102	72774.3	81759.4	2327.69	6657.38	0.0309936	0.0886444
44262	63913	66810.5	65459.7	2897.52	1546.74	0.0453354	0.0242008		18711	18248.2	18965.9	462.756	254.921	0.0247318	0.0136241		75495	65477.3	77223.4	10017.7	1728.41	0.132693	0.0228944
44263	57445	59138	54225.1	1693.03	3219.87	0.0294721	0.0560513		18599	17561.3	18594.2	1037.74	4.8097	0.0557953	0.0002586		69609	64485.7	72102.3	5123.27	2493.27	0.0736006	0.0358182
44264	43381	48057.6	45006.6	4676.55	1625.6	0.107802	0.0374725		15388	14342.7	16458.1	1045.26	1070.08	0.0679271	0.06954		80508	35555.4	39975.8	44952.6	40532.2	0.558362	0.503456
44265	43219	45153	49020.8	1934.04	5801.81	0.0447497	0.134242		17921	19076.7	19731.3	1155.67	1810.3	0.0644867	0.101016		32321	44831.7	36475.9	12510.7	4154.86	0.387078	0.12855
44266	53826	49169.7	55499.2	4656.31	1673.25	0.0865067	0.0310863		22854	21002.7	22240.1	1851.34	613.92	0.0810074	0.0268627		70764	78684.2	73966	7920.23	3201.99	0.111925	0.0452489
44267	61805	57839	59981.3	3966.02	1823.72	0.0641699	0.0295076		23285	21867.5	23563.1	1417.51	278.128	0.0608765	0.0119445		79876	88139.7	86903.4	8263.7	7027.41	0.103457	0.0879789
44268	59990	59722.1	63557	267.947	3566.97	0.00446653	0.0594594		24882	23954	25043.1	928.042	161.09	0.0372977	0.00647416		75412	86080	87751	10668	12339	0.141462	0.163622
44269	64065	59995.3	63519.9	4069.65	545.07	0.0635238	0.00850808		25320	25304.9	26628.2	15.1487	1308.22	0.00059829	0.0516673		85663	74614.6	82675.6	11048.4	2987.37	0.128976	0.0348735
44270	52161	55281.7	52899.2	3120.74	738.197	0.059829	0.0141523		26291	24688.2	27073	1602.82	781.964	0.0609647	0.0297427		76178	74127.6	77055.3	2050.43	877.269	0.0269163	0.011516
44271	47313	42663.7	44151	4649.32	3162	0.0982674	0.0668314		24492	20774.9	24884.1	3717.05	392.083	0.151766	0.0160086		43812	44379.8	42813.7	567.805	998.325	0.01296	0.0227866
44272	43556	44056.5	48647.7	500.465	5091.65	0.0114901	0.116899		28903	28981.5	30700	78.5328	1796.96	0.00271712	0.062172		36239	38083.1	39037	1844.11	2798.02	0.0508875	0.0772101
44273	51668	50144.8	55803	1523.24	4135.04	0.0294814	0.080031		35871	34891.6	35669.5	979.432	201.482	0.0273043	0.00561685		83926	79516.3	78257.9	4409.74	5668.12	0.0525432	0.0675372
44274	61691	57192.5	60604.3	4498.51	1086.75	0.07292	0.017616		39726	36001.9	37514.8	3724.06	2211.2	0.0937436	0.0556613		90303	91964.4	91235.5	1661.42	932.453	0.0183983	0.0103258
44275	62558	58965.9	64547.9	3592.05	1989.9	0.0574196	0.0318088		40953	40981.2	39539.9	28.1647	1413.14	0.000687733	0.0345064		86982	90023.8	91540.3	3041.82	4558.35	0.0349707	0.0524057
44276	61999	62376.9	64805.8	377.944	2806.83	0.00609597	0.0452722		43846	42648.4	41663.7	1197.59	2182.27	0.0273136	0.0497713		90570	81904.3	85769.6	8665.74	4800.44	0.0956801	0.0530025
44277	58207	53487.8	54042.1	4719.15	4164.95	0.0810753	0.0715541		46951	43770.1	41995.5	3180.9	4955.51	0.0677494	0.105546		79069	79252.3	79529.7	183.272	460.671	0.00231787	0.00582619
44278	45053	46965.8	45195.4	1912.84	142.416	0.0424575	0.00316108		40715	39341.6	38336.1	1373.4	2378.95	0.0337319	0.0584292		47774	45081.6	44102.9	2692.36	3671.08	0.0563562	0.0768427
44279	48370	43883.6	50221	4486.37	1850.97	0.092751	0.038267		47262	50387.8	46696.4	3125.81	565.638	0.066138	0.0119681		49293	41268.3	40027.3	8024.66	9265.75	0.162795	0.187973
44280	57912	53412.2	58168.6	4499.75	256.628	0.0776998	0.00443135		53476	58933.1	53640.2	5457.06	164.249	0.102047	0.00307145		82493	93163.4	79518.5	10670.4	2974.45	0.129349	0.036057
44281	67946	63171.1	63730.1	4774.9	4215.88	0.0702749	0.0620475		59118	58033.7	55906.4	1084.27	3211.57	0.0183408	0.0543248		89992	99327.7	92149.5	9335.66	2157.53	0.103739	0.0239747
44282	65684	65375.2	68453.2	308.795	2769.23	0.00470122	0.0421599		62258	61954.4	58420.2	303.644	3837.84	0.00487719	0.0616441		100158	95810.3	91972.4	4347.69	8185.6	0.0434084	0.0817269
44283	74967	66394.5	69217.9	8572.51	5749.14	0.11435	0.076689		62714	65516	61070.9	2801.98	1643.05	0.0446788	0.0261992		84245	90413.3	85742.1	6168.28	1497.12	0.0732184	0.017771
44284	62776	63216.5	57892.2	440.505	4883.82	0.00701709	0.0777976		68020	65203.9	61170.3	2816.06	6849.73	0.0414005	0.100702		85948	81821.9	79094.7	4126.11	6853.28	0.0480071	0.0797376
44285	52936	50713.3	48539.5	2222.69	4396.55	0.0419882	0.083054		56211	56977.3	55646.1	766.261	564.901	0.0136319	0.0100497		44326	48251.6	43755	3925.62	570.987	0.0885625	0.0128815
44286	58116	52354.9	54194.4	5761.14	3921.59	0.0991317	0.0674787		53480	69089.4	68618.4	15609.4	15138.4	0.291873	0.283066		38927	43013.1	39495.2	4086.07	568.183	0.104968	0.0145961
44287	61409	64362.2	63064	2953.16	1654.96	0.0480899	0.0269498		72330	68618.2	80006.8	3711.81	7676.82	0.0513178	0.106136		84494	86483.8	77669.9	1989.81	6824.1	0.0235497	0.0807644
44288	70549	72651.5	69259	2102.48	1290.04	0.0298017	0.0182857		81466	74649	84884.9	6816.96	3418.92	0.0836786	0.0419674		90638	97208.1	89363.8	6570.14	1274.2	0.0724877	0.0140581
44289	73532	72243	74444.2	1289.02	912.207	0.0175301	0.0124056		89129	83089.5	90384.4	6039.53	1255.41	0.0677616	0.0140853		91097	95708.7	88625.2	4611.69	2471.84	0.050624	0.0271342
44290	70450	78953.1	75133.1	8503.15	4683.07	0.120698	0.0664736		93249	89815.7	96368.3	3433.27	3119.31	0.0368183	0.0334514		70238	85725.5	82130.8	15487.5	11892.8	0.2205	0.169321
44291	63374	66093.4	62401	2719.42	973.045	0.0429106	0.015354		103558	95673.3	98569.7	7884.65	4988.34	0.0761375	0.0481695		43515	76123.2	75327	32608.2	31812	0.749356	0.731058
44292	45263	54953.8	51878.9	9690.77	6615.85	0.214099	0.146165		96982	84791.7	91682.9	12190.3	5299.1	0.125697	0.0546401		31359	36596.9	41563.3	5237.88	10204.3	0.16703	0.325402
44293	56801	53197.9	57822.8	3603.06	1021.8	0.0634331	0.0179892		115736	104969	113032	10767	2704.34	0.093031	0.0233664		28645	33033.4	37327.3	4388.35	8682.32	0.153198	0.303101
44294	63743	63213.6	67103.7	529.403	3360.65	0.00830528	0.0527219		126789	140910	131823	14121.2	5034.32	0.111375	0.0397063		86979	67371.1	72740.8	19607.9	14238.2	0.225433	0.163697
44295	75031	72918.4	73290	2112.62	1741.03	0.0281566	0.0232041		131968	143174	139972	11206	8003.99	0.0849145	0.060651		92625	82878.6	83238.3	9746.38	9386.67	0.105224	0.101341
44296	75468	74865.9	78181.2	602.147	2713.21	0.00797883	0.0359518		145384	146242	149097	858.49	3712.66	0.00590498	0.0255369		86652	84229.5	82228.4	2422.49	4423.57	0.0279565	0.0510498
44297	76243	76101.2	78094.2	141.833	1851.16	0.00186027	0.0242797		152879	152529	158929	350.133	6050.05	0.00229026	0.0395741		93317	74921.1	75994.1	18395.9	17322.9	0.197134	0.185634
44298	67325	67450.2	63874.5	125.168	3450.52	0.00185917	0.0512516		168912	162353	162438	6559.12	6474.18	0.0388316	0.0383287		71832	71323.6	69571.4	508.43	2260.58	0.00707804	0.0314704
44299	53296	52535.1	52232.3	760.934	1063.71	0.0142775	0.0199585		161736	146417	150930	15319.3	10805.9	0.0947179	0.0668118		37017	41360.9	38465.9	4343.9	1448.86	0.117349	0.0391405
44300	61211	58767.1	57505.6	2443.87	3705.35	0.0399253	0.0605341		184372	184959	185243	587.083	870.906	0.00318423	0.00472363		35785	36248.4	34551.3	463.422	1233.68	0.0129502	0.0344748
44301	71675	67508.1	65913.2	4166.91	5761.8	0.0581362	0.0803879		200739	219396	214859	18656.8	14120	0.0929406	0.0703401		82186	80139.1	67104.7	2046.94	15081.3	0.0249062	0.183502
44302	71084	80109	70983.6	9025.04	100.444	0.126963	0.00141303		217353	220637	226697	3284.07	9344.05	0.0151094	0.0429902		73513	90168.8	76841.6	16655.8	3328.63	0.226569	0.0452795
44303	71634	76378.2	74608.5	4744.17	2974.53	0.0662279	0.041524		234692	236771	239524	2078.93	4832.43	0.00885811	0.0205905		73174	83387.9	76066.3	10213.9	2892.3	0.139584	0.0395264
44304	71090	77072.3	73255.2	5982.33	2165.24	0.0841515	0.0304577		261500	247063	252791	14436.7	8709.21	0.0552073	0.0333048		85774	74705.9	70533.6	11068.1	15240.4	0.129037	0.177681
44305	77104	66613	58705.6	10491	18398.4	0.136062	0.238618		273810	275247	255399	1437.4	18410.8	0.00524964	0.0672394		67636	70438.2	64842.4	2802.22	2793.58	0.0414309	0.0413031
44306	49177	56716	47065.8	7539.04	2111.2	0.153304	0.0429306		259170	246991	234281	12178.7	24888.6	0.0469913	0.0960319		42980	39360.5	36134.7	3619.46	6845.34	0.0842126	0.159268
44307	35305	58320.1	51113.6	23015.1	15808.6	0.651893	0.447772		295041	297596	282689	2554.9	12352.4	0.00865948	0.0418666		30624	37235.5	32637.7	6611.47	2013.73	0.215892	0.0657566
44308	57613	54954.5	57894.5	2658.51	281.494	0.0461442	0.00488595		314835	344534	321841	29699	7005.77	0.0943318	0.0222522		69381	75419	63468.4	6038.02	5912.59	0.087027	0.0852191
44309	63202	64914.3	61627.8	1712.26	1574.24	0.0270919	0.0249081		332730	348976	332904	16246.4	173.554	0.0488277	0.000521605		79719	80861.5	73018.2	1142.54	6700.8	0.014332	0.0840553
44310	61936	64606.2	64099.8	2670.16	2163.76	0.0431115	0.0349353		346786	364701	344173	17915	2613.08	0.0516602	0.00753513		45178	80612.6	72718.2	35434.6	27540.2	0.784333	0.609593
44311	62120	63683.3	62394.1	1563.29	274.126	0.0251656	0.00441285		349691	376947	354779	27256	5087.61	0.0779432	0.0145489		69105	62959.3	67855.6	6145.66	1249.37	0.0889322	0.0180793
44312	51594	60048.1	49493.6	8454.13	2100.37	0.163859	0.0407096		352991	377995	349631	25003.6	3360.48	0.0708336	0.00952001		71137	60049.6	62760	11087.4	8377.03	0.15586	0.117759
44313	40460	40585.5	39354.7	125.493	1105.34	0.00310165	0.0273192		323144	325434	312604	2290.02	10539.9	0.00708669	0.0326169		32572	36868.3	35278.4	4296.32	2706.44	0.131902	0.0830909
44314	30694	37926.1	42689.7	7232.14	11995.7	0.235621	0.390815		360960	371590	366365	10629.9	5404.59	0.029449	0.0149728		28636	30926.3	32026.1	2290.26	3390.1	0.0799785	0.118386
44315	50202	45251.3	48425.9	4950.68	1776.09	0.0986153	0.035379		379257	409899	404852	30641.9	25595.1	0.0807947	0.0674876		72140	66228.5	62251.4	5911.49	9888.63	0.0819447	0.137076
44316	54609	52769	51671.1	1839.99	2937.88	0.0336939	0.0537984		386452	410437	406393	23985	19941.4	0.0620646	0.0516011		79726	75822.8	71750.2	3903.22	7975.79	0.0489579	0.10004
44317	55572	52100.2	53947.8	3471.84	1624.19	0.0624745	0.0292267		401993	414835	407444	12842.4	5450.87	0.0319468	0.0135596		69389	70786.9	71575.6	1397.91	2186.6	0.020146	0.0315122
44318	54909	52862.4	52740.9	2046.55	2168.08	0.0372717	0.0394849		392488	417650	407105	25161.6	14617.1	0.064108	0.0372421		68333	69269.4	66852.2	936.43	1480.78	0.0137039	0.02167
44319	48297	46855.3	41938.1	1441.66	6358.95	0.0298498	0.131663		368147	411254	388914	43106.6	20766.6	0.117091	0.0564085		66964	62726.8	61818.8	4237.19	5145.24	0.0632756	0.076836
44320	36430	35369.9	33471.5	1060.07	2958.5	0.0290987	0.0812106		357229	339716	337323	17513.2	19905.7	0.0490251	0.0557225		28935	36070	34805.6	7134.96	5870.59	0.246586	0.202889
44321	33160	31098.1	36667.4	2061.88	3507.37	0.0621797	0.105771		382315	394293	382745	11977.6	429.857	0.0313291	0.00112435		24619	29922.5	31515.1	5303.48	6896.11	0.215422	0.280113
44322	42700	44162.4	42067	1462.4	633.045	0.0342482	0.0148254		412262	422131	409822	9868.91	2439.89	0.0239384	0.00591829		77359	63211.5	62124.7	14147.5	15234.3	0.182881	0.19693
44323	44576	47019.7	44283.4	2443.68	292.628	0.0548205	0.0065647		414188	428112	402754	13923.7	11433.6	0.0336168	0.0276049		73295	75717.5	72809.5	2422.5	485.462	0.0330514	0.0066234
44324	42860	46119	45597.8	3259.01	2737.79	0.0760386	0.0638774		401078	435328	395608	34250	5470.41	0.0853949	0.0136393		73380	69692.8	73818.2	3687.17	438.172	0.0502476	0.00597127
44325	44474	44830.1	43924.1	356.144	549.895	0.00800792	0.0123644		403738	413392	387601	9653.87	16136.6	0.0239112	0.039968		78886	68392.9	69993.5	10493.1	8892.49	0.133016	0.112726
44326	36841	40131.5	34355.6	3290.47	2485.35	0.0893153	0.0674616		366161	401262	363530	35100.7	2631	0.0958613	0.00718538		63430	64991.9	65628.4	1561.93	2198.38	0.0246244	0.0346583
44327	27266	29095.6	26983.5	1829.58	282.535	0.0671012	0.0103622		329942	341829	310010	11887.4	19931.7	0.0360288	0.0604098		38911	35066.4	37315.6	3844.57	1595.37	0.0988041	0.0410004
44328	24606	25798.4	29118.5	1192.37	4512.51	0.0484585	0.183391		348421	365127	345828	16705.5	2593.19	0.0479464	0.00744268		25200	32331	34153.8	7131.01	8953.77	0.282977	0.355308
44329	33122	33734.7	32860.4	612.73	261.604	0.0184992	0.0078982		362727	382303	364635	19575.5	1908.1	0.0539676	0.00526044		72715	68010.3	66996.3	4704.69	5718.72	0.0647004	0.0786456
44330	35853	35985	34802.2	132.036	1050.83	0.0036827	0.0293095		343144	372794	350259	29650.2	7115.29	0.0864075	0.0207356		76692	76603.2	77785.7	88.7566	1093.71	0.00115731	0.0142611
44331	40427	35241.7	36002.2	5185.28	4424.77	0.128263	0.109451		326098	352738	336709	26639.8	10610.9	0.0816927	0.0325391		74592	72941	78030.3	1651.03	3438.26	0.0221342	0.0460942
44332	35317	37608.1	34790.7	2291.09	526.337	0.0648723	0.0149032		311170	332279	323275	21108.5	12105.4	0.0678361	0.0389027		85536	71702.7	73175.1	13833.3	12360.9	0.161725	0.144511
44333	29453	31008.1	27256.1	1555.1	2196.94	0.0527995	0.0745913		281386	301723	297529	20336.6	16142.9	0.0722731	0.0573692		67009	67635.3	67872.4	626.3	863.365	0.00934651	0.0128843
44334	21393	22641.6	21411.3	1248.64	18.2881	0.0583668	0.000854861		263533	253871	249360	9661.65	14173.4	0.036662	0.0537824		40941	37630.7	38039.7	3310.34	2901.25	0.0808565	0.0708642
44335	19541	20014.1	23080.6	473.111	3539.61	0.0242112	0.181137		267334	277662	273473	10328.2	6139.23	0.0386342	0.0229646		29916	33123.4	34471.9	3207.39	4555.93	0.107213	0.152291
44336	27780	26611.1	25987.2	1168.95	1792.78	0.0420788	0.0645349		276110	285085	283844	8974.71	7733.8	0.0325041	0.0280098		75445	74015.6	67412.9	1429.43	8032.1	0.0189466	0.106463
44337	27653	29220.7	27431	1567.73	222.014	0.0566928	0.00802856		259551	272220	268757	12669	9206.11	0.0488113	0.0354694		79219	81530.1	77766.1	2311.1	1452.85	0.0291736	0.0183397
44338	27855	29421.3	28258.6	1566.31	403.585	0.0562309	0.0144888		257299	257099	254918	200.312	2381.27	0.000778519	0.00925486		82039	77062.5	77490	4976.5	4548.97	0.0606602	0.0554489
44339	27956	27398.7	27177.5	557.25	778.489	0.0199331	0.0278469		240842	248853	241708	8010.78	866.291	0.0332615	0.00359692		76855	78123	72215.7	1268.03	4639.25	0.016499	0.0603637
44340	21990	23736.9	21182.5	1746.94	807.492	0.0794425	0.0367209		222315	226684	219911	4368.51	2404.12	0.0196501	0.010814		76490	68282.3	67191.1	8207.73	9298.94	0.107305	0.121571
44341	15845	16864.4	16532.9	1019.4	687.892	0.064336	0.0434138		196427	199669	182432	3242.26	13995.1	0.0165062	0.0712485		35819	40328	37627.2	4508.96	1808.23	0.125882	0.0504824
44342	15331	14942.1	17713.6	388.856	2382.56	0.0253641	0.155408		208921	206101	198014	2820.22	10906.5	0.013499	0.052204		37498	32822	34242.2	4676.03	3255.83	0.124701	0.0868268
44343	24220	20741.6	19834.6	3478.41	4385.41	0.143617	0.181066		211298	216438	203582	5140.22	7715.67	0.0243269	0.0365156		73453	80180.8	67871.2	6727.79	5581.76	0.0915931	0.0759908
44344	23519	22918.6	20840	600.376	2679.01	0.0255273	0.113908		186364	204879	191119	18514.9	4754.57	0.0993481	0.0255123		80486	83658.4	79009.6	3172.36	1476.39	0.0394151	0.0183435
44345	22021	22979.1	21395.3	958.097	625.723	0.0435083	0.0284148		173790	188281	179843	14491	6052.52	0.0833823	0.0348266		67467	80113.4	79377.5	12646.4	11910.5	0.187446	0.176537
44346	24807	21901.8	20537.1	2905.21	4269.91	0.117113	0.172125		165553	169704	169277	4151	3724.33	0.0250735	0.0224963		49768	74181.7	74563.3	24413.7	24795.3	0.490551	0.498217
44347	15534	19180.4	16005.8	3646.35	471.756	0.234734	0.0303692		152734	154013	152999	1279.43	265.342	0.00837686	0.00173728		79670	59641	69356.7	20029	10313.3	0.251399	0.12945
44348	12309	12648.5	12532.9	339.47	223.893	0.027579	0.0181894		127510	134104	126178	6593.82	1332.26	0.0517122	0.0104483		43520	37356.6	38583.8	6163.44	4936.21	0.141623	0.113424
44349	9305	11875	13496.8	2570.02	4191.76	0.276197	0.450484		132788	135489	136129	2700.82	3341.02	0.0203394	0.0251606		30434	34027.3	35113.5	3593.31	4679.52	0.118069	0.15376
44350	9051	15551.9	15223.6	6500.89	6172.6	0.718251	0.681979		134154	136454	139233	2299.62	5078.64	0.0171416	0.0378568		78926	73133.1	70321.2	5792.91	8604.82	0.0733967	0.109024
44351	16145	12985.4	16150.1	3159.57	5.12651	0.1957	0.000317529		132364	124862	130166	7501.99	2198.22	0.056677	0.0166074		95601	82127.3	82124	13473.7	13477	0.140937	0.140972
44352	18314	14934.8	16780.2	3379.24	1533.83	0.184517	0.0837518		120529	123560	122075	3031.17	1546.31	0.0251489	0.0128294		83391	80907.6	82589.7	2483.36	801.299	0.0297797	0.00960894
44353	18649	16349.4	16339.4	2299.6	2309.57	0.123309	0.123844		114460	115335	114619	875.101	158.648	0.00764547	0.00138605		37936	76133.3	77560.8	38197.3	39624.8	1.00689	1.04452
44354	14629	12344.8	12948.6	2284.18	1680.36	0.156141	0.114865		100636	105537	103450	4901.46	2813.99	0.0487048	0.027962		66017	58522.7	72080.5	7494.25	6063.47	0.11352	0.0918471
44355	11031	9696.94	10331.6	1334.06	699.372	0.120938	0.0634006		86498	87661.3	85304	1163.34	1194	0.0134493	0.0138038		39637	35747.2	39771	3889.8	134.035	0.0981356	0.00338157
44356	10001	8431.71	11357.4	1569.29	1356.38	0.156913	0.135624		92596	90113.7	92044.6	2482.28	551.369	0.0268076	0.00595456		37156	31238	36104.3	5918.05	1051.68	0.159276	0.0283046
44357	14315	10781.9	13099.3	3533.12	1215.65	0.246812	0.0849216		94052	93185.3	94279.8	866.707	227.777	0.00921519	0.00242182		52911	75985.4	72813.8	23074.4	19902.8	0.436099	0.376156
44358	19663	15157.4	14232.3	4505.64	5430.72	0.229143	0.27619		91702	89218.4	88398.8	2483.62	3303.2	0.0270836	0.036021		85748	73426.9	84963.6	12321.1	784.38	0.14369	0.0091475
44359	15905	17085.7	15164.2	1180.67	740.845	0.0742328	0.0465794		84332	85326.4	83251.1	994.387	1080.94	0.0117913	0.0128176		88092	74528.1	85225.2	13563.9	2866.79	0.153975	0.0325432
44360	14069	16364.5	14769.1	2295.5	700.097	0.16316	0.0497617		80834	80252.3	78595.8	581.698	2238.16	0.0071962	0.0276884		85149	67837.2	79691.4	17311.8	5457.62	0.203312	0.064095
44361	12305	12097.5	11729.3	207.497	575.693	0.0168628	0.0467853		70421	72923.3	71429.9	2502.29	1008.86	0.0355333	0.0143261		78700	72981.4	73671.5	5718.61	5028.5	0.0726634	0.0638946
44362	8720	9467.13	9392.16	747.128	672.165	0.0856798	0.0770831		60471	61339.4	59404.2	868.383	1066.83	0.0143603	0.0176421		37948	41324.4	40126.1	3376.44	2178.14	0.0889755	0.057398
44363	8329	8205.21	10335.4	123.791	2006.36	0.0148626	0.240888		62224	63690	64678.2	1466	2454.21	0.02356	0.0394415		39846	34713.3	36169.5	5132.73	3676.54	0.128814	0.0922688
44364	12805	11244.1	11914.3	1560.88	890.746	0.121896	0.0695624		67208	63692.2	66944.7	3515.84	263.329	0.0523129	0.00391812		80609	78972.7	73162.5	1636.35	7446.46	0.0202998	0.0923775
44365	13070	15208.6	12932.3	2138.58	137.669	0.163625	0.0105332		62480	62972.1	63523.6	492.089	1043.6	0.00787594	0.0167029		95367	90679.6	84961.9	4687.36	10405.1	0.0491508	0.109106
44366	13420	13271.9	13752.4	148.141	332.359	0.0110388	0.0247659		60753	58603.7	60613.8	2149.35	139.211	0.0353785	0.00229142		74042	87792.6	84521.6	13750.6	10479.6	0.185713	0.141536
44367	11945	13146	13718.6	1200.96	1773.65	0.10054	0.148484		58419	57067.7	58040.4	1351.34	378.622	0.0231319	0.00648114		98832	75832.7	78287.2	22999.3	20544.8	0.232711	0.207876
44368	12290	10361.4	11188.8	1928.63	1101.23	0.156927	0.0896037		53256	51957	53559.3	1299.05	303.269	0.0243925	0.00569456		82288	81189.4	71668.4	1098.63	10619.6	0.013351	0.129054
44369	9042	8320.05	9185.64	721.954	143.64	0.0798445	0.0158858		42640	45523.3	45277.8	2883.29	2637.78	0.0676193	0.0618617		44178	43963.8	38381.9	214.202	5796.12	0.00484862	0.131199
44370	8682	7731.92	10281.8	950.078	1599.84	0.109431	0.18427		50848	45391.5	50106.6	5456.55	741.375	0.107311	0.0145802		38903	38978.2	34251.4	75.1905	4651.58	0.00193277	0.119569
44371	13368	11278.6	12024.1	2089.41	1343.88	0.156299	0.100529		54069	50933.5	52751.5	3135.48	1317.53	0.0579903	0.0243677		87822	85527.1	69346.1	2294.92	18475.9	0.0261315	0.210379
44372	13806	13846.4	13232.4	40.3838	573.606	0.00292509	0.0415476		51667	50280.2	50947.6	1386.8	719.367	0.0268411	0.0139231		115228	97779.7	80034.1	17448.3	35193.9	0.151424	0.305428
44373	15539	13469.2	14246.3	2069.83	1292.7	0.133202	0.083191		48698	49006.2	49490.5	308.224	792.5	0.00632929	0.0162738		73602	95259.2	78998.8	21657.2	5396.79	0.294247	0.073324
44374	15055	13575.3	14380.5	1479.69	674.497	0.0982855	0.0448022		50040	46883.3	48245.5	3156.73	1794.45	0.0630842	0.0358603		79277	82978	72568.5	3701	6708.52	0.0466844	0.0846213
44375	13176	12497.5	11895.5	678.454	1280.52	0.0514917	0.0971861		46148	44606.1	45323.8	1541.93	824.171	0.0334127	0.0178593		64134	79448.7	65912.2	15314.7	1778.21	0.238792	0.0277264
44376	10594	9414.93	9887.35	1179.07	706.65	0.111296	0.0667029		37566	38636.4	39004.7	1070.43	1438.67	0.0284947	0.0382972		33704	41135.1	34797.3	7431.08	1093.32	0.220481	0.032439
44377	10612	9209.85	11118.3	1402.15	506.271	0.132129	0.0477074		45951	41846.1	43882.1	4104.86	2068.92	0.0893313	0.0450244		27804	34430.9	30679.3	6626.86	2875.31	0.238342	0.103413
44378	15654	14086.1	13651.7	1567.95	2002.26	0.100163	0.127907		48786	46884.1	46752.7	1901.91	2033.35	0.0389848	0.041679		64903	72364.1	62029.5	7461.14	2873.45	0.114958	0.0442731
44379	11555	16450.8	15792.5	4895.77	4237.5	0.423693	0.366725		46617	46304	45668.9	312.951	948.119	0.00671324	0.0203385		43836	81931.8	71025.7	38095.8	27189.7	0.869053	0.620259
44380	18624	14759.3	17876.8	3864.73	747.215	0.207513	0.0401211		44111	44543.3	44822.2	432.339	711.25	0.00980115	0.0161241		65163	60195.5	69471.9	4967.47	4308.88	0.0762314	0.0661246
44381	16870	16575.9	18975	294.123	2104.97	0.0174346	0.124776		43071	43852.4	44095.4	781.401	1024.43	0.0181422	0.0237846		65165	61963.9	63234.7	3201.09	1930.29	0.0491229	0.0296216
44382	13136	14438.4	16484.9	1302.41	3348.91	0.0991481	0.254941		39796	39889.6	41758.5	93.6441	1962.51	0.0023531	0.0493142		54556	59144	56945.9	4588.03	2389.92	0.0840976	0.0438067
44383	10372	10718.9	14359.3	346.86	3987.27	0.033442	0.384426		34703	33617.4	36192.7	1085.56	1489.71	0.0312813	0.0429275		27783	31536	29675.9	3753	1892.89	0.135083	0.0681312
44384	9268	10331.6	16956.5	1063.56	7688.5	0.114756	0.829575		43733	39035.1	40889.1	4697.86	2843.92	0.107421	0.0650293		22703	26509.2	26113.4	3806.16	3410.38	0.16765	0.150217
44385	20052	14555.3	20909.5	5496.71	857.477	0.274123	0.0427626		45892	44624.4	43862.6	1267.59	2029.4	0.0276211	0.0442212		62504	56741.4	53138.6	5762.55	9365.38	0.0921949	0.149836
44386	22664	16374.9	24265.5	6289.05	1601.46	0.277491	0.0706609		43393	43930.9	43090.6	537.926	302.41	0.0123966	0.00696909		54022	63278.2	60936.9	9256.21	6914.91	0.171342	0.128002
44387	183695	22415.1	27542.5	161280	156153	0.877977	0.850064		42766	41870.7	42461.8	895.292	304.177	0.0209347	0.0071126		53725	57998.5	59629.9	4273.47	5904.92	0.0795433	0.10991
44388	27629	49007.8	29285.2	21378.8	1656.16	0.773783	0.0599429		41506	41883.2	41871.2	377.232	365.201	0.00908861	0.00879875		57737	54617.4	54284.5	3119.64	3452.52	0.0540319	0.0597973
44389	20734	25121.2	25416.2	4387.23	4682.22	0.211596	0.225823		37154	38594.8	39688.7	1440.84	2534.74	0.0387803	0.0682225		48504	52357.1	48906	3853.15	401.975	0.0794398	0.00828747
44390	16625	19060.5	22117.2	2435.46	5492.24	0.146494	0.330361		32906	32458.5	34393.1	447.544	1487.15	0.0136007	0.0451938		20937	27763.4	25374.5	6826.43	4437.46	0.326046	0.211943
44391	29216	17993.6	26199.8	11222.4	3016.2	0.384117	0.103238		38792	38422.5	38731.7	369.549	60.3468	0.00952644	0.00155565		17031	22070.3	22347.9	5039.34	5316.88	0.295892	0.312188
44392	35049	40049.1	32427.9	5000.1	2621.08	0.14266	0.0747834		41806	40949.9	41367.9	856.076	438.095	0.0204773	0.0104792		45022	47374.3	45890.3	2352.27	868.285	0.052247	0.0192858
44393	38382	39470.6	37740.8	1088.63	641.17	0.0283631	0.016705		38949	39885	40429.7	935.965	1480.69	0.0240305	0.0380161		57736	50787.7	52836.2	6948.31	4899.84	0.120346	0.0848663
44394	40599	103639	42945.2	63039.9	2346.25	1.55274	0.0577908		38079	38150.6	39585	71.6048	1506.05	0.00188043	0.0395505		52789	50592.2	51851.3	2196.79	937.686	0.0416145	0.0177629
44395	42284	33365.5	45731.8	8918.46	3447.79	0.210918	0.0815389		41157	37402.2	38743.1	3754.82	2413.94	0.0912316	0.0586519		45591	49104.9	47324.2	3513.86	1733.18	0.0770736	0.0380158
44396	32098	34566.1	39635.7	2468.07	7537.69	0.0768916	0.234834		38164	36517.1	36424.1	1646.93	1739.89	0.0431541	0.0455899		34339	44311.5	42695.5	9972.45	8356.52	0.290412	0.243354
44397	28227	26702.5	34293.1	1524.52	6066.1	0.0540091	0.214904		30093	32824.6	32274.1	2731.58	2181.12	0.0907712	0.0724794		34126	21795.9	22083.3	12330.1	12042.7	0.361312	0.352889
44398	45364	33696.1	40538.8	11667.9	4825.25	0.257205	0.106367		42015	36255.5	37110.7	5759.49	4904.32	0.137082	0.116728		15271	22178.4	19493.1	6907.36	4222.11	0.452319	0.276479
44399	50998	55568.4	50072.3	4570.44	925.704	0.08962	0.0181518		41383	42807	40475.5	1424.01	907.49	0.0344105	0.0219291		27592	43767.2	40438.1	16175.2	12846.1	0.586229	0.465575
44400	61269	55832.6	58079.4	5436.44	3189.63	0.0887307	0.0520595		35342	40130.1	40378.4	4788.13	5036.4	0.13548	0.142505		54517	42762.8	46817	11754.2	7700.01	0.215606	0.14124
44401	71797	93253.2	65808.9	21456.2	5988.09	0.298845	0.083403		39097	35995	40347.2	3102.03	1250.21	0.079342	0.0319772		49757	45302.2	46160.4	4454.84	3596.65	0.089532	0.0722842
44402	69709	60302.3	69689	9406.7	20.0207	0.134942	0.000287203		39742	38741.3	40299.1	1000.67	557.112	0.0251793	0.0140182		108732	43519.1	42326.9	65212.9	66405.1	0.599758	0.610723
44403	53614	53328.6	59899.4	285.422	6285.43	0.00532365	0.117235		39361	36489.6	38646.5	2871.41	714.541	0.0729506	0.0181535		38091	52778.4	38440.8	14687.4	349.763	0.385588	0.00918231
44404	43302	43853.5	51591	551.496	8289.03	0.012736	0.191424		29689	32329.4	33821.9	2640.41	4132.92	0.0889357	0.139207		18129	25792	19933.8	7662.96	1804.85	0.422691	0.0995557
44405	71309	57038.8	60873.3	14270.2	10435.7	0.200118	0.146345		43654	38146.9	38582.6	5507.06	5071.41	0.126153	0.116173		18999	18636.4	17728.9	362.614	1270.12	0.0190859	0.066852
44406	86113	84644.1	75041.8	1468.89	11071.2	0.0170577	0.128566		43509	43456.1	41743.5	52.8817	1765.49	0.00121542	0.0405775		41411	42710.8	37337.3	1299.84	4073.69	0.0313887	0.0983721
44407	89198	93644.9	86771.8	4446.86	2426.24	0.0498539	0.0272006		44230	40320.1	41288.8	3909.86	2941.21	0.0883983	0.0664981		48013	50014.8	43691.4	2001.83	4321.61	0.0416935	0.0900091
44408	99389	135169	97948.3	35779.7	1440.68	0.359997	0.0144953		41649	44019.2	40945.4	2370.16	703.614	0.0569079	0.0168939		42283	46537.5	43498.8	4254.49	1215.81	0.100619	0.0287541
44409	104666	94063.6	103222	10602.4	1443.8	0.101298	0.0137944		41831	43319.2	40630.3	1488.24	1200.73	0.0355775	0.0287044		40904	48002.3	40261.6	7098.34	642.384	0.173537	0.0157047
44410	80432	81670.7	88080.8	1238.68	7648.8	0.0154003	0.0950964		40134	40375.9	38731.2	241.94	1402.8	0.00602831	0.0349528		37582	37288.3	36911.5	293.677	670.46	0.00781429	0.0178399
44411	61363	65827.3	75304.2	4464.26	13941.2	0.0727516	0.227192		30549	32972.6	33689	2423.57	3139.97	0.0793339	0.102785		20503	20858.6	19233.8	355.55	1269.18	0.0173414	0.0619023
44412	102401	89689.8	88476.8	12711.2	13924.2	0.124132	0.135977		42625	40942.2	38393.5	1682.81	4231.49	0.0394795	0.0992726		15143	17677.5	17263.8	2534.46	2120.75	0.167368	0.140048
44413	110627	125797	108661	15170.4	1965.68	0.137131	0.0177686		42982	43447.8	41519.3	465.763	1462.72	0.0108362	0.034031		32316	37623.9	36942.7	5307.85	4626.74	0.164248	0.143172
44414	126843	126898	125112	54.6862	1731.09	0.000431133	0.0136475		44643	41687.3	41046.6	2955.7	3596.38	0.0662075	0.0805587		40716	41463.1	42909.1	747.073	2193.08	0.0183484	0.0538629
44415	127941	173994	136291	46053.2	8350.29	0.359957	0.0652667		38628	42947.1	40152.2	4319.14	1524.15	0.111814	0.0394572		40054	39001.1	42323.9	1052.9	2269.87	0.0262871	0.0566702
44416	133860	131830	138539	2029.6	4678.74	0.0151621	0.0349525		39070	40546	39354.2	1475.98	284.199	0.0377778	0.00727411		42159	39617.1	38775.4	2541.92	3383.64	0.0602937	0.0802591
44417	119891	108227	114005	11664.1	5886.35	0.0972891	0.0490975		35499	37466.7	37085.9	1967.74	1586.92	0.055431	0.0447033		43033	34969.2	35166	8063.83	7866.95	0.187387	0.182812
44418	96835	89693.6	94131.1	7141.44	2703.91	0.0737486	0.0279228		28204	29026.5	31904.5	822.456	3700.46	0.029161	0.131203		13893	20650.7	18118.4	6757.68	4225.45	0.486409	0.304142
44419	93172	134143	106862	40971.2	13690.1	0.439737	0.146933		38353	37283.1	36088.2	1069.93	2264.85	0.0278969	0.0590527		12085	14757.3	16079.9	2672.3	3994.91	0.221126	0.330567
44420	135790	138890	126753	3099.6	9037.3	0.0228264	0.0665535		41195	38898.1	38745.6	2296.92	2449.43	0.0557572	0.0594594		34885	31683.3	33883.5	3201.68	1001.51	0.0917781	0.028709
44421	143632	158694	140969	15062.2	2663.07	0.104867	0.018541		40120	39636.8	38036.6	483.205	2083.39	0.012044	0.0519289		32443	38515.1	39441.5	6072.07	6998.47	0.187161	0.215716
44422	151109	187707	153076	36598.4	1967.16	0.242199	0.0130182		38667	37691.7	37515.9	975.312	1151.14	0.0252234	0.0297707		39982	34176.1	38960.6	5805.85	1021.43	0.145212	0.0255473
44423	146259	156422	155274	10162.8	9014.71	0.0694849	0.0616352		36083	38757.6	37094.2	2674.65	1011.17	0.0741248	0.0280235		33933	36892.6	35708.5	2959.63	1775.47	0.0872199	0.0523229
44424	139407	128433	127791	10974.3	11615.8	0.0787217	0.0833231		32937	34444.1	35270.2	1507.11	2333.18	0.0457574	0.0708376		31142	31327	32356.2	185.015	1214.25	0.005941	0.0389907
44425	110726	106543	105560	4182.57	5165.52	0.0377741	0.0466514		25166	26901.5	30607.9	1735.55	5441.9	0.0689641	0.21624		13957	16277.9	16670.8	2320.94	2713.78	0.166292	0.194439
44426	109126	129692	119595	20566.2	10468.9	0.188463	0.0959343		35178	33819.3	34972.2	1358.66	205.816	0.0386225	0.00585071		14471	12975.5	14747.2	1495.45	276.203	0.103341	0.0190866
44427	150595	157270	141531	6675.1	9063.85	0.0443249	0.0601869		36401	36128	37913.9	273.031	1512.89	0.00750064	0.0415617		37613	31383.1	30840.1	6229.88	6772.94	0.165631	0.180069
44428	168229	168521	157126	291.718	11102.6	0.00173406	0.0659971		36571	35180.9	37557.1	1390.06	986.105	0.0380098	0.0269641		41714	36985.6	35674.5	4728.44	6039.54	0.113354	0.144784
44429	174320	197604	170325	23283.7	3994.84	0.133569	0.0229167		34457	34583.5	37363.3	126.475	2906.26	0.00367052	0.0843445		36315	36939	35014.6	623.967	1300.36	0.0171821	0.0358079
44430	167234	169574	172517	2339.94	5282.52	0.013992	0.0315876		30948	33819.1	37241.9	2871.14	6293.93	0.0927731	0.203371		33887	35907	31878.3	2019.96	2008.72	0.0596088	0.059277
44431	143943	146540	141962	2596.66	1980.9	0.0180395	0.0137617		25072	29492	35664.9	4420.03	10592.9	0.176293	0.422499		28388	30995.2	28684.5	2607.22	296.493	0.0918424	0.0104443
44432	126912	114733	117177	12178.8	9734.51	0.0959626	0.0767029		25467	20832.5	31132.9	4634.49	5665.9	0.18198	0.22248		14404	15807.1	14705.8	1403.06	301.798	0.0974075	0.0209524
44433	116193	136287	132205	20093.6	16011.5	0.172933	0.137801		37593	31635.5	35794.7	5957.54	1798.26	0.158475	0.0478348		13103	13265.6	12919.3	162.559	183.744	0.0124062	0.0140231
44434	162581	165768	155617	3186.62	6963.69	0.0196002	0.0428321		46164	36797.7	38997.6	9366.29	7166.39	0.202892	0.155238		30872	30788.3	26752.3	83.6823	4119.74	0.00271062	0.133446
44435	177023	181402	171779	4378.75	5243.82	0.0247355	0.0296223		44658	42344.1	38760.8	2313.9	5897.19	0.0518138	0.132052		30671	34887.8	30728.8	4216.81	57.7937	0.137485	0.00188431
44436	186164	201859	185005	15695.2	1158.97	0.0843082	0.00622551		46759	42397.7	38644.8	4361.34	8114.15	0.0932727	0.173531		31024	31695	29991.2	671.023	1032.83	0.0216291	0.0332913
44437	182187	179018	186095	3168.54	3908.15	0.0173917	0.0214513		45083	44000.6	38555.3	1082.38	6527.71	0.0240086	0.144793		27345	31447.1	27186.2	4102.12	158.842	0.150014	0.0058088
44438	152423	153809	152199	1385.56	223.757	0.00909026	0.001468		42909	40332.2	36902.6	2576.76	6006.4	0.0600519	0.13998		24699	26255.7	24385.7	1556.69	313.265	0.0630265	0.0126833
44439	118430	125307	124732	6877.38	6302.49	0.0580713	0.053217		30941	37219.7	32140	6278.7	1199.02	0.202925	0.0387517		13210	13665.2	12506.1	455.218	703.949	0.0344601	0.0532891
44440	133025	129221	139219	3804.02	6194.34	0.0285963	0.0465653		41965	46255.3	36869.6	4290.33	5095.42	0.102236	0.121421		10466	11630.8	10983.6	1164.79	517.581	0.111293	0.0494535
44441	176645	176084	161918	560.529	14727.2	0.0031732	0.0833716		47092	48323.4	40017.7	1231.4	7074.29	0.0261488	0.150223		24589	25953	22697.5	1363.97	1891.46	0.0554705	0.0769229
44442	198511	189673	176564	8838.18	21946.8	0.0445224	0.110557		45352	46665	39560.2	1312.98	5791.81	0.0289509	0.127708		27345	28619.1	26117.8	1274.14	1227.24	0.046595	0.0448797
44443	181649	211841	187773	30192.3	6123.56	0.166212	0.033711		42618	45485.2	39185	2867.2	3433.04	0.0672768	0.0805537		26280	27207.4	25592.3	927.425	687.666	0.0352902	0.0261669
44444	183043	184092	186531	1048.88	3488.48	0.00573025	0.0190582		42766	42339	38798.6	426.967	3967.37	0.0099838	0.0927693		25565	26410.9	23333.5	845.939	2231.49	0.0330897	0.0872869
44445	143703	156692	150885	12988.8	7182.5	0.0903862	0.0499815		38948	39268.4	36812.2	320.39	2135.77	0.00822609	0.0548364		21804	23003.1	21083.1	1199.06	720.939	0.0549927	0.0330645
44446	125043	120402	122286	4640.58	2757.3	0.0371119	0.0220508		31222	31227.9	31741.2	5.94292	519.156	0.000190344	0.0166279		12915	11955.9	10929.4	959.079	1985.62	0.0742608	0.153746
44447	109364	135611	134624	26246.6	25260.2	0.239993	0.230974		37875	42558	36069.5	4683	1805.47	0.123644	0.0476692		9154	10394.3	9694.2	1240.27	540.201	0.13549	0.0590125
44448	117563	163475	154420	45912.2	36857.2	0.390533	0.31351		43263	43137	38748.2	125.966	4514.82	0.00291163	0.104357		13645	22862.8	20185.5	9217.79	6540.54	0.675543	0.479336
44449	170123	159459	166241	10663.6	3882.12	0.0626817	0.0228195		34973	41898.6	37879	6925.55	2906.04	0.198026	0.0830937		14430	21862.8	23474.6	7432.79	9044.6	0.515093	0.626791
44450	184516	174649	174688	9867.5	9828.43	0.0534777	0.053266		33376	35630.6	37091.6	2254.62	3715.63	0.067552	0.111326		30891	19046.8	23273.7	11844.2	7617.3	0.383419	0.246586
44451	171394	169192	171704	2202.17	310.423	0.0128486	0.00181116		28591	33123.4	36301.4	4532.44	7710.38	0.158527	0.269679		15951	22697.4	21481.2	6746.41	5530.22	0.422946	0.3467
44452	154695	136340	137806	18354.6	16889.4	0.118651	0.109179		27254	27036.6	34037.8	217.416	6783.78	0.00797741	0.24891		14314	17072	19649	2758.02	5335.02	0.19268	0.372713
44453	116278	117015	110928	737.336	5349.89	0.00634115	0.0460095		25404	21628.4	28994.9	3775.55	3590.86	0.14862	0.14135		10615	8837.85	10330.7	1777.15	284.319	0.167419	0.0267847
44454	112142	113787	121108	1644.91	8965.88	0.0146681	0.0799511		27176	30995.9	32603	3819.91	5426.97	0.140562	0.199697		6645	7891.57	9268.77	1246.57	2623.77	0.187595	0.394849
44455	162529	136562	137882	25967.3	24646.9	0.15977	0.151646		30570	31122	34661.9	552	4091.87	0.0180569	0.133852		13406	16033.1	19441.6	2627.1	6035.56	0.195964	0.450213
44456	163286	178332	147597	15046.4	15688.8	0.0921477	0.0960817		34403	27635.5	33537	6767.51	865.989	0.196713	0.0251719		14780	17033.9	22801.8	2253.91	8021.81	0.152497	0.542748
44457	167392	177745	154443	10353.2	12948.6	0.0618502	0.0773552		35662	30413.9	32524.5	5248.11	3137.45	0.147163	0.0879774		34407	17538.1	22783.1	16868.9	11623.9	0.490275	0.337836
44458	157858	163457	151437	5598.77	6421.03	0.0354671	0.040676		30773	31403.5	31549.4	630.47	776.383	0.0204878	0.0252293		11202	19995.3	21166.4	8793.26	9964.35	0.784972	0.889516
44459	125105	138274	121598	13169.3	3506.81	0.105266	0.028031		30256	28739.5	29338.1	1516.48	917.867	0.0501217	0.0303367		150106	13811.1	19456.3	136295	130650	0.907991	0.870383
44460	97182	105085	98027	7903.09	845.021	0.0813225	0.00869524		26115	25358.8	24796.3	756.206	1318.72	0.0289568	0.0504966		9458	17307.4	10283.4	7849.37	825.446	0.829919	0.0872749
44461	91968	102685	106988	10716.8	15020.4	0.116528	0.163321		26964	31861	27726.2	4896.96	762.19	0.181611	0.028267		7884	9573.19	9238.93	1689.19	1354.93	0.214255	0.171858
44462	134867	130711	121811	4155.97	13055.8	0.0308153	0.0968054		31923	31686.9	29333.1	236.083	2589.93	0.00739538	0.0811304		22178.5	16636.2	19305.4	5542.29	2873.11	0.249895	0.129545
44463	132363	147982	130542	15619.3	1821.24	0.118003	0.0137595		31382	31659.9	28257.6	277.85	3124.41	0.00885381	0.0995607		36473	23699.2	22565.1	12773.8	13907.9	0.350225	0.38132
44464	136815	146097	136829	9282.15	13.9836	0.0678445	0.000102208		29616	31055.8	27312	1439.85	2303.98	0.0486172	0.077795		24611	30871.3	22443.9	6260.31	2167.12	0.25437	0.0880549
44465	133310	134487	134494	1176.92	1183.56	0.00882842	0.00887825		28326	27490.5	26428.8	835.465	1897.17	0.0294946	0.0669763		19438	22685.3	20727.6	3247.31	1289.63	0.16706	0.0663459
44466	97432	110385	108447	12952.7	11014.8	0.132941	0.113051		26041	26322.6	24534.3	281.648	1506.7	0.0108156	0.0578587		15688	27227.7	18912.4	11539.7	3224.42	0.735577	0.205534
44467	77769	82049.8	87769.6	4280.8	10000.6	0.0550451	0.128593		18795	22034.4	20709.1	3239.36	1914.07	0.172352	0.101839		8668	9472.53	9930.57	804.533	1262.57	0.0928164	0.145659
44468	102507	79175.4	95872.3	23331.6	6634.66	0.22761	0.064724		18870	23184	23174.4	4314.05	4304.45	0.228619	0.228111		14423	7903.05	8835.8	6519.95	5587.2	0.452052	0.387381
44469	116970	120103	109141	3133.01	7828.6	0.0267848	0.0669282		23529	22635.5	24548.2	893.48	1019.24	0.0379735	0.0433183		15395	22063.8	18210.2	6668.78	2815.15	0.433178	0.182862
44470	117167	121482	116929	4314.79	237.706	0.036826	0.00202878		26727	22305.1	23682.4	4421.87	3044.62	0.165446	0.113915		17756	22113.9	21029.6	4357.93	3273.59	0.245434	0.184365
44471	123673	123161	122448	511.701	1224.68	0.00413753	0.00990253		24354	24002.7	22935.8	351.29	1418.24	0.0144243	0.0582344		27527	21343.2	20673.6	6183.79	6853.38	0.224645	0.248969
44472	121617	117288	120209	4328.52	1407.78	0.0355914	0.0115755		22842	22555	22248.5	287.043	593.452	0.0125665	0.0259807		18578	20328.3	18877.4	1750.28	299.446	0.0942126	0.0161183
44473	83132	93203.6	96890.5	10071.6	13758.5	0.121152	0.165502		20799	20996.4	20707.6	197.396	91.4233	0.00949065	0.00439556		13466	19892.1	17036.8	6426.13	3570.82	0.477212	0.265173
44474	68598	69756.6	78310.2	1158.57	9712.24	0.0168893	0.141582		18346	16539.1	17521.3	1806.86	824.726	0.0984882	0.044954		9004	8407.07	8873.07	596.929	130.925	0.066296	0.0145408
44475	86418	77326.7	85117.2	9091.31	1300.78	0.105202	0.0150522		18833	19923	19683.5	1089.96	850.544	0.0578753	0.0451624		10425	7973.05	7821.74	2451.95	2603.26	0.235199	0.249713
44476	104489	101895	96304.6	2593.81	8184.38	0.0248237	0.0783277		22431	22310.1	20927.8	120.865	1503.2	0.00538832	0.0670143		20528	17680.8	15936.7	2847.21	4591.26	0.138699	0.223658
44477	117651	105983	102530	11667.6	15121.1	0.0991709	0.128525		21257	22961.5	20255.7	1704.54	1001.34	0.0801871	0.0471061		17893	20926.9	18260.4	3033.89	367.388	0.169557	0.0205325
44478	112819	114734	106661	1915.22	6157.92	0.0169761	0.0545823		19740	20626.4	19680.1	886.387	59.9388	0.0449031	0.00303641		15591	21499.6	17849.2	5908.65	2258.19	0.378978	0.144839
44479	108238	107802	104045	435.648	4193.16	0.00402491	0.0387402		18166	18605.6	19149.2	439.6	983.223	0.024199	0.0541243		18172	16413	16237	1758.98	1935.05	0.096796	0.106485
44480	71304	80840.4	83467.2	9536.36	12163.2	0.133742	0.170582		18132	16776.7	17871.1	1355.26	260.889	0.0747439	0.0143883		16451	17312.3	14624.3	861.261	1826.72	0.0523531	0.11104
44481	59956	61665.6	67149.8	1709.65	7193.82	0.028515	0.119985		14313	14670.7	15152.1	357.72	839.132	0.0249927	0.0586272		8639	8366.21	7630.93	272.787	1008.07	0.0315762	0.116688
44482	74165	70704	72481.6	3460.99	1683.41	0.046666	0.0226982		15823	15912.8	17075.1	89.7769	1252.06	0.00567383	0.0791291		6918	7606.55	6737.22	688.546	180.776	0.0995297	0.0261312
44483	90710	90754	81462.2	43.9736	9247.81	0.000484771	0.101949		18987	18343.3	18201.8	643.733	785.24	0.0339039	0.0413567		7359	15503	13726.1	8144.04	6367.12	1.10668	0.865216
44484	97188	97649.1	86275.3	461.062	10912.7	0.00474402	0.112285		16862	18423.6	17651.1	1561.64	789.064	0.0926127	0.0467954		7852	13626.5	15786.3	5774.48	7934.26	0.735415	1.01048
44485	96882	98088.7	89404.4	1206.66	7477.6	0.0124549	0.0771826		15981	16362.9	17178.8	381.858	1197.79	0.0238945	0.0749508		14288	12580.2	15519.7	1707.81	1231.69	0.119528	0.0862046
44486	91687	93400.4	87045.9	1713.36	4641.08	0.0186871	0.0506188		14146	14852.3	16740.7	706.299	2594.67	0.0499293	0.183421		15239	12175.9	14220.2	3063.08	1018.77	0.201003	0.0668529
44487	63960	66664.2	69934.6	2704.22	5974.58	0.0422798	0.0934111		13596	13553.7	15641.3	42.3	2045.27	0.00311121	0.150432		11250	13030.8	12913.7	1780.79	1663.75	0.158292	0.147889
44488	49684	53537.3	56446.3	3853.32	6762.32	0.0775565	0.136107		13058	10949	13269.3	2109.04	211.267	0.161513	0.0161791		5738	5972.16	6813.56	234.165	1075.56	0.0408095	0.187446
44489	69407	60752.4	61080.3	8654.57	8326.65	0.124693	0.119968		14623	13660.5	14980.5	962.468	357.465	0.0658188	0.0244454		7446	5182.7	6072.88	2263.3	1373.12	0.303962	0.18441
44490	80942	80585	68933.8	357.002	12008.2	0.00441059	0.148356		18454	16742.3	15993.6	1711.67	2460.41	0.0927536	0.133327		12969	11323	12451.6	1646.02	517.447	0.12692	0.0398988
44491	76400	85207.1	73502.9	8807.14	2897.08	0.115277	0.0379198		15786	17097.4	15527.4	1311.4	258.598	0.0830738	0.0163815		15609	12910.5	14442.5	2698.51	1166.49	0.172882	0.0747317
44492	87669	81771.4	76861.6	5897.63	10807.4	0.0672716	0.123275		16326	15451.2	15130.8	874.834	1195.19	0.0535853	0.0732079		16853	15344	14323	1508.96	2530	0.0895367	0.150122
44493	81444	81171	75711.2	272.973	5732.81	0.00335166	0.0703896		15906	14682.8	14765.5	1223.2	1140.49	0.0769018	0.0717019		14502	13905.1	13233.8	596.85	1268.22	0.0411564	0.0874512
44494	33758	57844.2	61768.6	24086.2	28010.6	0.713496	0.829747		14306	14749.9	13815	443.868	490.971	0.0310267	0.0343193		11716	13527.9	12108.5	1811.85	392.452	0.154648	0.0334971
44495	25692	36704.1	50713.1	11012.1	25021.1	0.428619	0.973888		12428	12600.5	11733.8	172.527	694.221	0.0138821	0.0558594		6204	6300.64	6443.58	96.6416	239.584	0.0155773	0.0386177
44496	89181	41917.1	55755.2	47263.9	33425.8	0.529977	0.374808		13451	14055.6	13283.4	604.618	167.581	0.0449497	0.0124587		5797	5837.64	5773.29	40.6444	23.7124	0.00701128	0.00409046
44497	102379	73241	63988.1	29138	38390.9	0.284609	0.374988		16156	16446.4	14221.1	290.367	1934.87	0.0179727	0.119762		13424	11537.7	11844.1	1886.25	1579.94	0.140514	0.117695
44498	83917	78121.3	69487.1	5795.69	14429.9	0.0690645	0.171954		14348	15106.2	13842.9	758.214	505.12	0.0528445	0.0352049		17184	13765.6	13756.6	3418.42	3427.37	0.19893	0.199451
44499	103618	80275.1	74062	23342.9	29556	0.225279	0.28524		14313	14304.3	13528.8	8.74472	784.185	0.000610963	0.0547883		15268	15998.5	13649.6	730.453	1618.41	0.0478421	0.106
44500	87282	82706.4	74420.1	4575.57	12861.9	0.0524229	0.14736		12830	13432	13244.5	601.974	414.459	0.0469193	0.0323039		11965	13610.5	12603	1645.53	637.997	0.137529	0.0533219
44501	32131	47487.5	62037.8	15356.5	29906.8	0.477935	0.930777		12514	12096	12432.1	418.017	81.9252	0.0334039	0.00654668		10693	12565.2	11507.9	1872.21	814.949	0.175088	0.0762133
44502	22410	31544.2	52014.5	9134.16	29604.5	0.407593	1.32104		10423	10570.9	10590.7	147.88	167.73	0.0141878	0.0160923		6761	5947.08	6117.03	813.916	643.972	0.120384	0.0952481
44503	123587	53489.9	58188	70097.1	65399	0.567189	0.529174		11903	11579.2	12042.6	323.831	139.617	0.0272058	0.0117296		3838	5683.35	5457.21	1845.35	1619.21	0.480811	0.42189
44504	74111	95955.3	67836.5	21844.3	6274.49	0.294751	0.0846633		12885	14053.3	12947.4	1168.31	62.4406	0.0906721	0.00484599		6431	10079	11101.3	3648.01	4670.34	0.567253	0.726223
44505	79087	74198.6	74748.7	4888.39	4338.35	0.0618103	0.0548554		12729	12226.7	12650.8	502.306	78.179	0.0394615	0.0061418		14661	10313.7	12806.1	4347.32	1854.86	0.296523	0.126517
44506	88518	87142.5	80697.3	1375.51	7820.68	0.0155393	0.0883512		10929	12249.7	12409.6	1320.69	1480.57	0.120842	0.135471		13352	12786.8	12623.3	565.171	728.672	0.0423285	0.054574
44507	89157	79586.5	81995.9	9570.54	7161.05	0.107345	0.0803196		10853	10407.6	12191.4	445.407	1338.37	0.04104	0.123318		13321	10982.6	11581.8	2338.41	1739.22	0.175543	0.130562
44508	32060	42095.9	69070.8	10035.9	37010.8	0.313035	1.15442		11451	10098.9	11478.1	1352.05	27.1249	0.118073	0.00236878		11866	11181.1	10511.8	684.856	1354.25	0.0577158	0.114128
44509	28030	28086.9	58362.9	56.8642	30332.9	0.00202869	1.08216		10126	9260.41	9799.39	865.585	326.61	0.0854815	0.0322546		6115	5699.57	5568.94	415.425	546.059	0.0679354	0.0892983
44510	122935	77871.8	65441.5	45063.2	57493.5	0.366561	0.467674		11466	11046.3	11176.2	419.673	289.756	0.0366015	0.0252709		5638	4927.68	4945.87	710.317	692.131	0.125987	0.122762
44511	82874	87030.7	76228.3	4156.66	6645.66	0.0501564	0.0801899		13091	13098.7	12041.9	7.69429	1049.09	0.000587754	0.0801386		10948	10059.9	9994.62	888.066	953.385	0.0811167	0.087083
44512	92101	81736.7	83739.3	10364.3	8361.68	0.112532	0.0907882		12516	12505.9	11778.4	10.0817	737.622	0.000805506	0.0589343		12273	12772.4	11495.4	499.368	777.553	0.0406883	0.0633547
44513	73359	95681.4	89907.6	22322.4	16548.6	0.30429	0.225584		11850	11722.9	11557.4	127.131	292.57	0.0107284	0.0246894		15300	13209.4	11323.7	2090.57	3976.27	0.136638	0.259887
44514	121094	81163.8	90682	39930.2	30412	0.329745	0.251143		11271	11250.7	11348.7	20.3429	77.6633	0.00180489	0.00689054		14598	12342.5	10404.6	2255.5	4193.43	0.154508	0.287261
44515	66056	45495.2	75792.3	20560.8	9736.34	0.311263	0.147395		10229	11122	10668.2	893.035	439.226	0.0873042	0.0429393		14642	12321.8	9476.3	2320.15	5165.7	0.158459	0.3528
44516	30223	41457.6	63420.4	11234.6	33197.4	0.371723	1.09842		8865	9099.54	9081.7	234.54	216.702	0.0264569	0.0244446		4129	6454.63	5059.24	2325.63	930.242	0.563242	0.225295
44517	139139	104702	70124	34436.8	69015	0.247499	0.496015		10197	10061	10332	136.016	134.981	0.0133389	0.0132374		2799	4840.25	4528.18	2041.25	1729.18	0.72928	0.617787
44518	96870	104668	80426.8	7797.68	16443.2	0.0804963	0.169745		11919	11755.7	11091.6	163.274	827.379	0.0136986	0.0694168		4918	8296.71	9210.67	3378.71	4292.67	0.687009	0.872849
44519	105973	104278	86982.7	1694.84	18990.3	0.0159931	0.1792		11106	11254.3	10795	148.274	311.023	0.0133508	0.028005		11977	8709.68	10708.6	3267.32	1268.37	0.272799	0.105901
44520	123979	104246	91945.4	19733.1	32033.6	0.159165	0.258379		10302	10580.8	10531.1	278.827	229.082	0.0270654	0.0222366		12301	10979.4	10689.2	1321.62	1611.79	0.10744	0.131029
44521	113745	134347	91386	20601.9	22359	0.181123	0.196571		10488	9814.77	10272.9	673.229	215.101	0.0641904	0.0205092		13355	9938.24	9971.39	3416.76	3383.61	0.255841	0.253359
44522	42149	62674.9	75465.6	20525.9	33316.6	0.486985	0.790448		8488	9713.63	9584.88	1225.63	1096.88	0.144395	0.129227		8833	10455.6	9233.25	1622.64	400.249	0.183702	0.0453129
44523	35784	35026.4	62472.8	757.561	26688.8	0.0211704	0.745832		7579	7648.57	8090.05	69.5654	511.052	0.00917871	0.06743		5126	4498.62	5027.75	627.377	98.2505	0.122391	0.0191671
44524	151083	129050	68279.7	22033.2	82803.3	0.145835	0.548065		9283	8578.38	9132.97	704.622	150.028	0.0759046	0.0161616		2594	4024.22	4583.47	1430.22	1989.47	0.551356	0.766951
44525	100749	112712	77556.5	11962.6	23192.5	0.118737	0.230201		9119	10493.1	9722.93	1374.12	603.926	0.150688	0.0662273		10312	6749.25	9467.97	3562.75	844.031	0.345496	0.0818494
44526	105379	112141	83339.2	6762.35	22039.8	0.0641717	0.209148		10549	8979.94	9377.97	1569.06	1171.03	0.14874	0.111009		12930	10483.6	11203	2446.39	1726.95	0.189203	0.133562
44527	72133	118844	87812.9	46711.1	15679.9	0.647569	0.217375		8318	9361.66	9066.03	1043.66	748.028	0.12547	0.0899289		12126	11666.7	11382.5	459.279	743.467	0.0378756	0.0613118
44528	81366	100644	87342.1	19277.6	5976.15	0.236925	0.0734477		8774	8378.55	8764.52	395.447	9.48396	0.0450703	0.00108092		12392	10555.6	10801.1	1836.4	1590.93	0.148193	0.128384
44529	49719	43363	72565.5	6355.98	22846.5	0.127838	0.459513		8309	7752.66	8104.51	556.345	204.489	0.0669569	0.0246105		9233	10158	10160.8	925.028	927.813	0.100187	0.100489
44530	53512	35239.9	60660.5	18272.1	7148.51	0.341459	0.133587		6990	7063.44	6779.06	73.4358	210.936	0.0105058	0.0301768		4043	4794.37	5623.47	751.366	1580.47	0.185844	0.390914

## Sheet: Cumulative 
	Date	USACumulative	ARIMA	Prophet	ARIMA AE	pro AE	ARIMA RE	pro RE		IndiaCumulative	ARIMA	Prophet	ARIMA AE	pro AE	ARIMA RE	pro RE		BrazilCumulative_cases	ARIMA	Prophet	ARIMA AE	pro AE	ARIMA RE	pro RE
1	43952	1056537	1.05e+06	151892	6533.5	904645	0.00618388	0.856236		35043	34879.4	35949.6	163.61	906.603	0.00466885	0.0258712		78162	77769.2	79881.4	392.833	1719.42	0.00502588	0.0219982
2	43953	1088114	1.10848e+06	149081	20365.5	939033	0.0187163	0.862992		37336	37858.5	38243.1	522.492	907.068	0.0139943	0.0242947		85380	86663.3	85148.4	1283.25	231.612	0.0150299	0.00271272
3	43954	1120148	1.12057e+06	146759	417.117	973389	0.000372377	0.868983		39980	39936.9	40679.9	43.1142	699.853	0.0010784	0.0175051		91589	92745	90752.8	1156.02	836.199	0.0126218	0.00912991
4	43955	1148557	1.15248e+06	144900	3927.83	1.00366e+06	0.0034198	0.873842		42533	42578.2	43254.3	45.1606	721.304	0.00106178	0.0169587		96559	97722.7	96676.9	1163.66	117.9	0.0120513	0.00122102
5	43956	1175536	1.17786e+06	143485	2324.81	1.03205e+06	0.00197766	0.877941		46433	45941.7	45953.4	491.268	479.632	0.0105802	0.0103296		101147	101952	102721	805.439	1573.83	0.00796305	0.0155598
6	43957	1196984	1.20326e+06	141990	6277.47	1.05499e+06	0.00524441	0.881377		49391	49493.3	48816.4	102.269	574.638	0.00207061	0.0116345		107780	107144	109143	635.82	1362.76	0.00589924	0.0126439
7	43958	1219780	1.22217e+06	141879	2394.33	1.0779e+06	0.00196292	0.883684		52952	53221.8	51858.4	269.797	1093.55	0.00509513	0.0206518		114715	115795	116310	1079.89	1594.9	0.00941369	0.0139031
8	43959	1245035	1.24717e+06	139902	2136.49	1.10513e+06	0.00171601	0.887632		56342	56447	55059	104.995	1282.95	0.00186354	0.0227708		125218	123744	124044	1474.13	1173.6	0.0117725	0.00937244
9	43960	1274611	1.27513e+06	141235	515.68	1.13338e+06	0.000404579	0.889194		59662	60339.6	58435.6	677.607	1226.36	0.0113574	0.0205551		135106	136419	132301	1313.39	2804.52	0.00972121	0.020758
10	43961	1302872	1.30627e+06	143266	3400.35	1.15961e+06	0.00260989	0.890038		62939	62551	61995.3	388.003	943.695	0.00616475	0.0149938		145328	144381	141072	946.786	4256.01	0.00651482	0.0292855
11	43962	1328712	1.33271e+06	145942	3997.18	1.18277e+06	0.00300831	0.890163		67152	67873.8	65724.8	721.824	1427.16	0.0107491	0.0212528		155939	154094	150320	1844.92	5619.26	0.0118311	0.036035
12	43963	1350691	1.35395e+06	149213	3262.53	1.20148e+06	0.00241545	0.889528		70756	71052.1	69599.7	296.103	1156.32	0.00418484	0.0163423		162699	166090	159716	3390.67	2983.47	0.0208401	0.0183374
13	43964	1370089	1.3737e+06	152480	3613.57	1.21761e+06	0.00263747	0.888708		74281	74586.4	73677.1	305.373	603.851	0.00411105	0.00812928		168331	170588	169663	2256.7	1332.26	0.0134063	0.00791453
14	43965	1394238	1.39246e+06	157275	1778.07	1.23696e+06	0.0012753	0.887196		78003	78081.6	77976.5	78.5908	26.5158	0.00100754	0.000339933		177589	178920	180740	1330.65	3151.01	0.00749288	0.0177433
15	43966	1411641	1.42176e+06	159935	10118.9	1.25171e+06	0.00716815	0.886703		81970	81681.7	82461.8	288.313	491.769	0.0035173	0.00599938		188974	190663	192648	1689.14	3674.28	0.00893846	0.0194433
16	43967	1446083	1.43487e+06	166270	11217.9	1.27981e+06	0.00775745	0.88502		85940	85376.5	87156.4	563.454	1216.39	0.00655637	0.014154		202918	202766	205303	151.527	2384.83	0.000746741	0.0117527
17	43968	1473281	1.47844e+06	173355	5163.2	1.29993e+06	0.00350456	0.882334		90927	90907.5	92067.9	19.544	1140.88	0.000214941	0.0125472		218223	218920	218675	696.778	451.931	0.00319296	0.00207096
18	43969	1498811	1.50184e+06	181086	3024.36	1.31772e+06	0.00201784	0.87918		96169	95834.2	97173.2	334.767	1004.25	0.00348102	0.0104425		233142	232449	232692	693.368	449.61	0.00297402	0.00192848
19	43970	1518873	1.52203e+06	189345	3159.83	1.32953e+06	0.00208038	0.875338		101139	100963	102433	175.847	1294.34	0.00173867	0.0127976		241080	244739	246817	3659.25	5737.24	0.0151786	0.0237981
20	43971	1541902	1.54054e+06	197382	1366.1	1.34452e+06	0.000885981	0.871988		106750	106277	107768	472.926	1017.87	0.00443022	0.00953509		254220	250316	259967	3903.59	5746.85	0.0153552	0.0226058
21	43972	1563554	1.56383e+06	207023	275.162	1.35653e+06	0.000175985	0.867594		112359	112676	113353	317.439	993.719	0.00282522	0.00884414		271628	269276	274549	2352.28	2921.18	0.00865992	0.0107543
22	43973	1587545	1.59143e+06	213362	3888	1.37418e+06	0.00244906	0.865602		118447	118008	119132	438.52	685.482	0.00370224	0.00578725		291579	290248	290055	1331.41	1524.47	0.00456622	0.00522833
23	43974	1613370	1.61401e+06	224040	644.144	1.38933e+06	0.000399254	0.861135		125101	125156	125141	55.4171	40.4922	0.000442979	0.000323676		310087	312988	306318	2900.52	3769.07	0.00935389	0.0121549
24	43975	1639286	1.64046e+06	235131	1177.52	1.40416e+06	0.000718315	0.856565		131868	132891	131391	1022.89	477.237	0.00775694	0.00361905		330890	331931	323268	1040.83	7622.26	0.00314554	0.0230356
25	43976	1660533	1.66438e+06	246419	3848.51	1.41411e+06	0.00231764	0.851602		138845	138525	137847	319.908	997.583	0.00230407	0.00718487		347398	349059	340772	1661.47	6626.39	0.00478261	0.0190744
26	43977	1682266	1.68303e+06	257682	768.715	1.42458e+06	0.000456952	0.846824		145380	146253	144457	873.374	923.224	0.00600753	0.00635042		363211	363696	358012	485.039	5198.89	0.00133542	0.0143137
27	43978	1701715	1.70425e+06	267728	2538.23	1.43399e+06	0.00149157	0.842672		151767	152598	151346	831.282	421.151	0.00547736	0.00277499		374898	382973	375928	8075.01	1030.44	0.0215392	0.0027486
28	43979	1718440	1.72382e+06	279116	5377.7	1.43932e+06	0.00312941	0.837576		158333	158492	158556	158.555	223.413	0.0010014	0.00141103		391222	395154	395818	3931.99	4596.48	0.0100505	0.011749
29	43980	1738288	1.7391e+06	285251	808.55	1.45304e+06	0.000465141	0.835901		165799	165717	166013	82.145	214.112	0.00049545	0.00129139		411821	414224	416925	2403.29	5104.47	0.00583576	0.0123949
30	43981	1762485	1.76092e+06	296415	1565.97	1.46607e+06	0.000888504	0.83182		173763	173404	173770	359.284	7.20781	0.00206767	4.14807e-05		438238	438168	439011	69.6985	773.053	0.000159043	0.001764
31	43982	1786342	1.78716e+06	307353	822.257	1.47899e+06	0.000460302	0.827943		182143	182102	181848	41.4128	294.52	0.000227364	0.00161697		465166	465197	461979	30.5486	3187.03	6.56725e-05	0.00685139
32	43983	1810310	1.81073e+06	317851	420.492	1.49246e+06	0.000232276	0.824422		190535	190367	190207	168.221	328.414	0.000882889	0.00172364		498440	490958	485648	7482.42	12792.2	0.0150117	0.0256646
33	43984	1831675	1.83309e+06	327718	1414.33	1.50396e+06	0.000772153	0.821083		198706	198703	198773	3.14478	67.0381	1.58263e-05	0.000337373		514849	524312	508842	9462.61	6006.85	0.0183794	0.0116672
34	43985	1848806	1.85186e+06	335587	3053.03	1.51322e+06	0.00165135	0.818484		207615	206847	207733	767.966	117.939	0.00369899	0.000568067		526447	531311	532952	4863.99	6504.55	0.00923929	0.0123556
35	43986	1869578	1.86712e+06	344821	2453.38	1.52476e+06	0.00131226	0.815562		216919	217056	217150	136.924	230.516	0.000631222	0.00106268		555383	545700	559871	9682.56	4487.74	0.017434	0.00808045
36	43987	1890538	1.89191e+06	347458	1369.01	1.54308e+06	0.000724136	0.816212		226770	227182	226921	412.081	150.918	0.00181718	0.000665513		584016	589425	588507	5409.43	4491.34	0.00926246	0.00769044
37	43988	1911177	1.914e+06	356253	2822.14	1.55492e+06	0.00147665	0.813595		236657	237243	237127	585.807	470.109	0.00247534	0.00198646		614941	615493	618527	551.951	3585.78	0.000897568	0.0058311
38	43989	1935881	1.9338e+06	364865	2082.9	1.57102e+06	0.00107594	0.811525		246628	247222	247800	593.887	1172.02	0.00240803	0.00475218		645771	655550	649801	9778.55	4029.64	0.0151424	0.00624004
39	43990	1959630	1.96002e+06	373185	387.767	1.58644e+06	0.000197878	0.809563		256611	256352	256985	258.685	373.82	0.00100808	0.00145676		672846	678031	672229	5184.61	617.414	0.0077055	0.000917615
40	43991	1977329	1.98221e+06	381127	4879.42	1.5962e+06	0.00246768	0.807252		266598	267092	266330	494.369	268.071	0.00185436	0.00100553		691758	694077	693213	2318.6	1454.98	0.00335175	0.0021033
41	43992	1995405	1.99631e+06	387234	905.92	1.60817e+06	0.000454003	0.805937		276583	277357	276083	774.407	500.256	0.00279991	0.0018087		707412	717324	714716	9911.65	7304.41	0.0140111	0.0103255
42	43993	2013907	2.01425e+06	395494	342.696	1.61841e+06	0.000170165	0.803619		286579	287434	286316	855.08	262.618	0.00298375	0.000916389		739503	734614	739247	4889.32	255.693	0.00661163	0.000345763
43	43994	2036191	2.03409e+06	396847	2097.79	1.63934e+06	0.00103025	0.805103		297535	297108	296879	426.566	655.617	0.00143367	0.0022035		772416	778338	765189	5921.85	7227.31	0.00766666	0.00935676
44	43995	2059103	2.06034e+06	405930	1232.51	1.65317e+06	0.000598566	0.802861		308993	308355	307865	638.048	1127.86	0.00206493	0.00365012		802828	809830	792007	7001.76	10820.9	0.00872137	0.0134785
45	43996	2087505	2.08342e+06	415497	4080.29	1.67201e+06	0.00195462	0.80096		320922	320538	319299	384.314	1622.62	0.00119753	0.00505612		828810	838400	819460	9590.37	9350.2	0.0115713	0.0112815
46	43997	2113886	2.11289e+06	425428	998.374	1.68846e+06	0.000472293	0.798746		332424	332836	331091	412.023	1332.83	0.00123945	0.00400943		850514	857405	847156	6891.03	3358.18	0.0081022	0.00394841
47	43998	2134464	2.13837e+06	435607	3910.14	1.69886e+06	0.00183191	0.795917		343091	344405	343096	1314.23	4.8447	0.00383057	1.41207e-05		867624	870982	872950	3358.34	5326.1	0.00387073	0.00613871
48	43999	2155118	2.15433e+06	444325	791.751	1.71079e+06	0.000367382	0.793828		354065	353959	355630	106.207	1565.21	0.000299965	0.00442068		888271	893745	899323	5473.61	11051.7	0.0061621	0.0124418
49	44000	2179860	2.17609e+06	456089	3769.26	1.72377e+06	0.00172913	0.790771		366946	365631	368781	1314.69	1835	0.00358279	0.00500074		923189	920359	929439	2829.67	6250.49	0.00306511	0.00677054
50	44001	2205665	2.20508e+06	460357	583.049	1.74531e+06	0.000264341	0.791284		380532	380072	382339	460.399	1807.16	0.00120988	0.00474903		955377	962717	961188	7340.13	5811.49	0.00768297	0.00608293
51	44002	2234285	2.23392e+06	473970	361.339	1.76031e+06	0.000161725	0.787865		395048	394887	396417	161.386	1369.25	0.000408524	0.00346602		978142	988980	993844	10837.7	15701.8	0.0110799	0.0160527
52	44003	2267514	2.26303e+06	488485	4485.6	1.77903e+06	0.0019782	0.784573		410461	409700	411039	760.598	577.749	0.00185303	0.00140756		1032913	1.00482e+06	1.02705e+06	28092.7	5861.41	0.0271975	0.00567464
53	44004	2300858	2.29738e+06	503654	3473.29	1.7972e+06	0.00150956	0.781101		425282	425032	426074	249.646	792.072	0.000587012	0.00186246		1067579	1.0747e+06	1.06027e+06	7117.21	7307.53	0.00666668	0.00684495
54	44005	2328066	2.33096e+06	519229	2897.58	1.80884e+06	0.00124463	0.77697		440215	439661	441324	554.385	1108.78	0.00125935	0.00251872		1085038	1.09089e+06	1.09074e+06	5855.57	5704.47	0.00539665	0.00525739
55	44006	2356806	2.35482e+06	533033	1988.31	1.82377e+06	0.000843645	0.773832		456183	456676	457195	492.899	1012.11	0.00108048	0.00221864		1106470	1.11228e+06	1.12159e+06	5806.39	15116.4	0.00524767	0.0136619
56	44007	2394677	2.38453e+06	550344	10148.1	1.84433e+06	0.00423778	0.77018		473105	473613	473794	508.277	688.784	0.00107434	0.00145588		1145906	1.14097e+06	1.15677e+06	4932.74	10868.5	0.00430467	0.00948462
57	44008	2431922	2.431e+06	558308	920.326	1.87361e+06	0.000378436	0.770425		490401	490808	490930	407.385	529.244	0.000830718	0.00107921		1188631	1.1795e+06	1.1927e+06	9131.47	4071.64	0.00768234	0.00342549
58	44009	2479023	2.47033e+06	577197	8697.34	1.90183e+06	0.00350838	0.767168		508953	509352	508662	398.604	290.674	0.000783184	0.000571121		1228114	1.23996e+06	1.22926e+06	11843.7	1147.55	0.00964381	0.000934397
59	44010	2525552	2.52252e+06	596719	3035.88	1.92883e+06	0.00120207	0.763727		528859	527557	527018	1302.05	1841.23	0.00246199	0.00348152		1274974	1.27494e+06	1.26599e+06	37.1978	8982.65	2.91753e-05	0.00704536
60	44011	2569023	2.56758e+06	616482	1442.39	1.95254e+06	0.000561456	0.760032		548318	548061	545826	257.253	2491.86	0.000469168	0.00454456		1313667	1.31457e+06	1.30222e+06	899.436	11451.8	0.000684676	0.00871745
61	44012	2606564	2.60829e+06	636099	1727.52	1.97046e+06	0.000662757	0.755962		566840	568816	564829	1975.91	2011.36	0.00348583	0.00354837		1344143	1.3427e+06	1.33452e+06	1444.13	9624.75	0.00107439	0.00716051
62	44013	2645135	2.64486e+06	652846	278.379	1.99229e+06	0.000105242	0.75319		585493	587372	584561	1879.09	931.81	0.00320941	0.0015915		1368195	1.37919e+06	1.36683e+06	10994.6	1366.37	0.00803588	0.000998665
63	44014	2691701	2.68447e+06	673155	7229.99	2.01855e+06	0.00268603	0.749915		604641	605040	605167	399.344	525.945	0.000660464	0.000869847		1402041	1.40647e+06	1.40407e+06	4429.83	2027.81	0.00315956	0.00144633
64	44015	2751101	2.74114e+06	681318	9965.16	2.06978e+06	0.00362225	0.752347		625544	624603	626288	941.432	743.603	0.00150498	0.00118873		1448753	1.44524e+06	1.44289e+06	3512.68	5866.87	0.00242463	0.0040496
65	44016	2806421	2.80994e+06	702126	3520.96	2.1043e+06	0.00125461	0.749815		648315	647905	648119	409.762	195.935	0.000632042	0.000302221		1496858	1.50214e+06	1.48216e+06	5284.01	14700.6	0.00353007	0.00982095
66	44017	2866701	2.86108e+06	723031	5616.73	2.14367e+06	0.0019593	0.747783		673165	671696	670709	1469.28	2456.16	0.00218264	0.00364868		1539081	1.54723e+06	1.52137e+06	8145.66	17706.2	0.00529255	0.0115044
67	44018	2916320	2.92006e+06	743629	3743.21	2.17269e+06	0.00128354	0.745011		697413	696654	693849	758.591	3563.91	0.00108772	0.00511019		1577004	1.58178e+06	1.55978e+06	4779.7	17223	0.00303087	0.0109213
68	44019	2956253	2.96413e+06	763554	7881.32	2.1927e+06	0.00266598	0.741716		719665	721816	717220	2150.95	2444.99	0.00298882	0.0033974		1603055	1.61149e+06	1.59332e+06	8434.48	9737.18	0.0052615	0.00607414
69	44020	3007301	2.99926e+06	779680	8039.1	2.22762e+06	0.00267319	0.740738		742417	742973	741532	556.467	884.846	0.000749534	0.00119185		1623284	1.63305e+06	1.62685e+06	9761	3566.14	0.00601312	0.00219687
70	44021	3063316	3.0632e+06	799849	112.158	2.26347e+06	3.66133e-05	0.738894		767296	766418	766986	878.081	309.863	0.00114438	0.000403838		1668589	1.65962e+06	1.66638e+06	8968.84	2207.9	0.00537511	0.00132321
71	44022	3128429	3.12436e+06	805576	4073.8	2.32285e+06	0.00130219	0.742498		793802	793524	793135	277.733	667.389	0.000349877	0.00084075		1713160	1.72341e+06	1.70791e+06	10252.8	5249.95	0.00598475	0.00306448
72	44023	3190669	3.19575e+06	826402	5083.61	2.36427e+06	0.00159327	0.740994		820916	822882	820246	1965.59	669.55	0.00239438	0.000815613		1755779	1.76176e+06	1.75015e+06	5981.72	5626.2	0.00340687	0.00320439
73	44024	3258919	3.2517e+06	847578	7215.9	2.41134e+06	0.0022142	0.739921		849553	849937	848397	384.352	1155.53	0.000452416	0.00136016		1800827	1.80285e+06	1.79257e+06	2025.23	8255.91	0.00112461	0.00458451
74	44025	3326363	3.31908e+06	868787	7282.04	2.45758e+06	0.00218919	0.738818		878254	876299	877333	1954.92	921.258	0.00222592	0.00104897		1839850	1.84309e+06	1.83433e+06	3244.2	5521.22	0.0017633	0.00300091
75	44026	3385954	3.39123e+06	889757	5279.11	2.4962e+06	0.00155912	0.737221		906752	905894	906651	858.015	100.659	0.000946251	0.000111011		1864681	1.86903e+06	1.87066e+06	4351.14	5974.34	0.00233345	0.00320394
76	44027	3442020	3.44701e+06	906992	4985.97	2.53503e+06	0.00144856	0.736494		936181	936942	938415	760.893	2233.89	0.000812763	0.00238618		1884967	1.89854e+06	1.8986e+06	13571.5	13635	0.00719985	0.00723354
77	44028	3506735	3.50324e+06	929726	3492.15	2.57701e+06	0.000995842	0.734874		968876	968194	971828	682.44	2952.15	0.000704363	0.00304699		1926824	1.92234e+06	1.93378e+06	4484.67	6958.54	0.00232749	0.0036114
78	44029	3578742	3.57415e+06	936552	4594.12	2.64219e+06	0.00128373	0.738301		1003832	1.00184e+06	1.00632e+06	1989.58	2487.88	0.00198198	0.00247839		1966748	1.97585e+06	1.97141e+06	9097.88	4664.74	0.00462585	0.0023718
79	44030	3648317	3.6548e+06	961856	6485.08	2.68646e+06	0.00177755	0.736356		1038716	1.04003e+06	1.04224e+06	1313.28	3523.51	0.00126433	0.00339218		2012151	2.01292e+06	2.00997e+06	766.72	2180.18	0.000381045	0.00108351
80	44031	3725104	3.72148e+06	988533	3626.41	2.73657e+06	0.000973505	0.734629		1077618	1.07539e+06	1.07968e+06	2226.05	2065.7	0.00206571	0.00191691		2046328	2.06152e+06	2.04882e+06	15190.8	2491.8	0.00742342	0.0012177
81	44032	3792431	3.7986e+06	1.01622e+06	6173.25	2.77621e+06	0.00162778	0.73204		1118043	1.11536e+06	1.11832e+06	2678.16	272.335	0.0023954	0.000243582		2074860	2.08112e+06	2.08698e+06	6258.77	12119.5	0.00301648	0.00584111
82	44033	3852295	3.85947e+06	1.04457e+06	7177.84	2.80773e+06	0.00186326	0.728845		1155191	1.15841e+06	1.1576e+06	3214.37	2409.22	0.00278255	0.00208556		2098389	2.10026e+06	2.11896e+06	1866.89	20575.2	0.000889677	0.00980524
83	44034	3910828	3.91562e+06	1.06939e+06	4788.43	2.84144e+06	0.0012244	0.726557		1192915	1.19634e+06	1.19872e+06	3423.28	5808.67	0.00286967	0.00486931		2118646	2.13095e+06	2.15151e+06	12303.9	32859.9	0.00580744	0.0155099
84	44035	3974126	3.97657e+06	1.10146e+06	2442.44	2.87267e+06	0.000614585	0.722843		1238635	1.23507e+06	1.24201e+06	3563.63	3376.32	0.00287706	0.00272584		2159654	2.15152e+06	2.19269e+06	8134.79	33031.3	0.00376671	0.0152947
85	44036	4046354	4.04376e+06	1.11525e+06	2596.67	2.9311e+06	0.000641731	0.724382		1287945	1.28234e+06	1.28669e+06	5608.27	1255.23	0.00435443	0.000974602		2227514	2.20892e+06	2.23696e+06	18593.7	9445.22	0.00834729	0.00424025
86	44037	4119735	4.12491e+06	1.15147e+06	5170.14	2.96827e+06	0.00125497	0.7205		1336861	1.33905e+06	1.33318e+06	2184.82	3680.24	0.00163429	0.00275289		2287475	2.28413e+06	2.28251e+06	3344.67	4961.28	0.00146217	0.00216889
87	44038	4192881	4.19548e+06	1.18969e+06	2594.54	3.00319e+06	0.000618796	0.71626		1385522	1.39158e+06	1.38157e+06	6061.04	3948.68	0.00437455	0.00284996		2343366	2.33223e+06	2.32854e+06	11139.1	14824.6	0.00475345	0.0063262
88	44039	4254195	4.26409e+06	1.22929e+06	9898.55	3.02491e+06	0.00232677	0.711041		1435453	1.43451e+06	1.43139e+06	940.842	4065.51	0.000655432	0.00283221		2394513	2.38465e+06	2.37383e+06	9860.14	20680.2	0.0041178	0.0086365
89	44040	4312465	4.31662e+06	1.26964e+06	4152.76	3.04283e+06	0.000962968	0.705589		1483156	1.48161e+06	1.48188e+06	1545.44	1272.41	0.00104199	0.000857907		2419091	2.4278e+06	2.41198e+06	8712.3	7108.35	0.00360148	0.00293844
90	44041	4365904	4.37376e+06	1.30539e+06	7852.99	3.06052e+06	0.00179871	0.701004		1531669	1.53737e+06	1.53456e+06	5699.43	2895.46	0.00372106	0.0018904		2442375	2.44505e+06	2.45065e+06	2677.46	8277.39	0.00109625	0.00338907
91	44042	4424829	4.42877e+06	1.34946e+06	3940.79	3.07537e+06	0.000890608	0.695027		1583792	1.58847e+06	1.58981e+06	4681.61	6018.96	0.00295595	0.00380035		2483191	2.49034e+06	2.49908e+06	7144.07	15891.8	0.00287697	0.00639976
92	44043	4489511	4.49197e+06	1.37032e+06	2458.44	3.11919e+06	0.000547596	0.694773		1638870	1.63806e+06	1.64657e+06	812.148	7700.53	0.000495554	0.00469868		2552265	2.54251e+06	2.55082e+06	9752.25	1447.74	0.00382102	0.000567238
93	44044	4555723	4.56115e+06	1.41773e+06	5426.73	3.138e+06	0.00119119	0.688803		1695988	1.69271e+06	1.70535e+06	3282.85	9363.7	0.00193566	0.00552109		2610102	2.623e+06	2.60369e+06	12897.7	6407.38	0.00494145	0.00245484
94	44045	4623836	4.62368e+06	1.46645e+06	159.457	3.15738e+06	3.44858e-05	0.682849		1750723	1.75466e+06	1.75612e+06	3937.74	5394.48	0.00224921	0.00308129		2662485	2.67121e+06	2.64898e+06	8723.79	13502.5	0.00327656	0.00507139
95	44046	4680364	4.69068e+06	1.51554e+06	10315.7	3.16482e+06	0.00220404	0.676191		1803695	1.80664e+06	1.80767e+06	2945.53	3978.74	0.00163305	0.00220588		2707877	2.70903e+06	2.6927e+06	1150.14	15181.2	0.000424738	0.00560631
96	44047	4731530	4.73769e+06	1.56406e+06	6162.75	3.16747e+06	0.00130249	0.669439		1855745	1.85623e+06	1.85903e+06	488.37	3286.21	0.000263167	0.00177083		2733677	2.74282e+06	2.72748e+06	9139.16	6193.53	0.00334318	0.00226564
97	44048	4776670	4.78587e+06	1.60533e+06	9196.63	3.17134e+06	0.00192532	0.663923		1908254	1.91118e+06	1.91208e+06	2929.62	3824.11	0.00153524	0.00200399		2750318	2.76209e+06	2.76214e+06	11769.2	11822.7	0.00427922	0.00429865
98	44049	4828355	4.83034e+06	1.65517e+06	1981.26	3.17318e+06	0.000410338	0.657197		1964536	1.96484e+06	1.96724e+06	305.562	2708.04	0.000155539	0.00137846		2801921	2.79506e+06	2.80715e+06	6865.6	5229.58	0.00245032	0.00186643
99	44050	4883979	4.88742e+06	1.67499e+06	3439.14	3.20899e+06	0.000704167	0.657044		2027074	2.02418e+06	2.02316e+06	2895.74	3911.18	0.00142853	0.00192947		2859073	2.86716e+06	2.8551e+06	8084.78	3976.52	0.00282776	0.00139084
100	44051	4938366	4.9474e+06	1.72574e+06	9030.4	3.21263e+06	0.00182862	0.650545		2088611	2.08832e+06	2.08045e+06	295.242	8159.24	0.000141358	0.00390654		2912212	2.91926e+06	2.90352e+06	7048.87	8690.6	0.00242045	0.00298419
101	44052	5000189	4.99598e+06	1.77657e+06	4208.12	3.22362e+06	0.000841593	0.644699		2153010	2.14926e+06	2.13919e+06	3745.35	13822.4	0.00173959	0.00642001		2962442	2.96846e+06	2.95133e+06	6017.06	11114.6	0.00203112	0.00375183
102	44053	5051433	5.05958e+06	1.82648e+06	8148.77	3.22495e+06	0.00161316	0.638423		2215074	2.21511e+06	2.19855e+06	39.0449	16519.6	1.76269e-05	0.00745783		3012412	3.00787e+06	2.99694e+06	4539.57	15472.9	0.00150696	0.00513637
103	44054	5097678	5.10266e+06	1.87456e+06	4977.68	3.22312e+06	0.000976461	0.632271		2268675	2.27828e+06	2.25737e+06	9609.79	11305.2	0.00423586	0.00498315		3035422	3.04436e+06	3.03216e+06	8942.07	3260.88	0.00294591	0.00107428
104	44055	5141361	5.14569e+06	1.91313e+06	4330.24	3.22823e+06	0.000842237	0.627895		2329638	2.32694e+06	2.31801e+06	2700.91	11627	0.00115937	0.0049909		3057470	3.06681e+06	3.06696e+06	9337.74	9491.67	0.00305407	0.00310442
105	44056	5200183	5.19013e+06	1.96139e+06	10055.5	3.2388e+06	0.00193368	0.622823		2396637	2.3954e+06	2.38105e+06	1237.3	15584.4	0.000516266	0.00650261		3109630	3.10123e+06	3.11316e+06	8403.07	3530.36	0.00270227	0.0011353
106	44057	5254913	5.25975e+06	1.974e+06	4834.43	3.28092e+06	0.000919983	0.624352		2461190	2.46509e+06	2.44487e+06	3901.09	16322.7	0.00158504	0.00663202		3164785	3.16988e+06	3.16249e+06	5097.53	2292.77	0.0016107	0.000724463
107	44058	5306581	5.31575e+06	2.02332e+06	9172.14	3.28326e+06	0.00172845	0.618714		2526192	2.52893e+06	2.51027e+06	2742.26	15918.6	0.00108553	0.00630143		3224876	3.2203e+06	3.21228e+06	4578.11	12596.6	0.00141962	0.00390608
108	44059	5362515	5.35878e+06	2.07315e+06	3739.98	3.28937e+06	0.00069743	0.6134		2589682	2.5953e+06	2.57743e+06	5613.85	12256.4	0.00216778	0.0047328		3275520	3.28654e+06	3.26138e+06	11020.2	14144.7	0.00336442	0.00431831
109	44060	5413767	5.41567e+06	2.12264e+06	1898.41	3.29112e+06	0.000350663	0.607917		2647663	2.64606e+06	2.64539e+06	1598.73	2274.79	0.000603825	0.00085917		3317096	3.31809e+06	3.30811e+06	993.434	8990.91	0.000299489	0.00271048
110	44061	5455099	5.46444e+06	2.17109e+06	9336.89	3.28401e+06	0.00171159	0.602008		2702742	2.70594e+06	2.71278e+06	3197.79	10041.8	0.00118316	0.00371541		3340197	3.34698e+06	3.34342e+06	6779.87	3225.76	0.00202978	0.000965738
111	44062	5496817	5.50304e+06	2.2099e+06	6222.62	3.28692e+06	0.00113204	0.597967		2767273	2.76872e+06	2.78258e+06	1448.76	15304.2	0.000523535	0.00553041		3359570	3.37424e+06	3.37852e+06	14672.7	18953.4	0.00436743	0.00564162
112	44063	5538311	5.54336e+06	2.26154e+06	5051.11	3.27677e+06	0.000912032	0.591655		2836925	2.83095e+06	2.85552e+06	5972.35	18596.1	0.00210522	0.00655503		3407354	3.39984e+06	3.42661e+06	7516.18	19252.2	0.00220587	0.0056502
113	44064	5584973	5.58531e+06	2.27391e+06	338.715	3.31106e+06	6.06476e-05	0.592852		2905823	2.90487e+06	2.91736e+06	957.931	11539.2	0.000329659	0.00397106		3456652	3.46841e+06	3.46586e+06	11762.3	9204.41	0.00340282	0.00266281
114	44065	5631251	5.63659e+06	2.33052e+06	5343.6	3.30073e+06	0.000948918	0.586146		2975701	2.97627e+06	2.98088e+06	570.509	5179.87	0.000191723	0.00174072		3501975	3.51176e+06	3.50566e+06	9780.78	3681.65	0.00279293	0.00105131
115	44066	5678855	5.6811e+06	2.38968e+06	2246.12	3.28917e+06	0.000395524	0.579196		3044940	3.04316e+06	3.04627e+06	1780.65	1332.12	0.000584788	0.000437487		3532330	3.55239e+06	3.54477e+06	20060.3	12438.4	0.00567904	0.00352131
116	44067	5720166	5.72523e+06	2.45048e+06	5059.89	3.26969e+06	0.00088457	0.571608		3106348	3.10744e+06	3.11242e+06	1092.62	6068.76	0.000351739	0.00195367		3582362	3.56505e+06	3.58138e+06	17314.5	977.656	0.00483326	0.000272908
117	44068	5757031	5.76237e+06	2.512e+06	5339.66	3.24503e+06	0.000927502	0.563663		3167323	3.17411e+06	3.17768e+06	6787.24	10358.8	0.00214289	0.00327052		3605783	3.61789e+06	3.60569e+06	12102.2	90.1619	0.00335634	2.50048e-05
118	44069	5793144	5.79558e+06	2.56419e+06	2438.56	3.22895e+06	0.000420939	0.557375		3234474	3.23827e+06	3.24559e+06	3793.09	11112.1	0.00117271	0.00343552		3622861	3.63526e+06	3.62996e+06	12396.1	7098.67	0.00342164	0.00195941
119	44070	5833451	5.83343e+06	2.63288e+06	17.0551	3.20057e+06	2.92367e-06	0.548659		3310234	3.30295e+06	3.31697e+06	7280.95	6735.69	0.00219953	0.00203481		3669995	3.6594e+06	3.66841e+06	10592.4	1589.71	0.00288623	0.000433164
120	44071	5880180	5.87721e+06	2.65708e+06	2968.14	3.2231e+06	0.00050477	0.548129		3387500	3.38333e+06	3.3895e+06	4165.67	1998.55	0.00122972	0.000589979		3717156	3.72444e+06	3.71097e+06	7286.09	6182	0.00196012	0.0016631
121	44072	5927006	5.92896e+06	2.73391e+06	1953.19	3.1931e+06	0.000329541	0.538737		3463972	3.46772e+06	3.46434e+06	3749.97	365.687	0.00108256	0.000105569		3761391	3.75637e+06	3.75442e+06	5022.26	6967.55	0.00133521	0.00185239
122	44073	5973706	5.9735e+06	2.81452e+06	209.909	3.15918e+06	3.51389e-05	0.528848		3542733	3.53659e+06	3.54167e+06	6140.28	1061.04	0.0017332	0.000299497		3804803	3.81031e+06	3.79736e+06	5511.33	7441.69	0.00144852	0.00195587
123	44074	6014443	6.01741e+06	2.89744e+06	2963.84	3.117e+06	0.000492787	0.518253		3621245	3.61507e+06	3.62013e+06	6174.54	1115.92	0.00170509	0.000308158		3846153	3.8444e+06	3.83777e+06	1754.6	8379.88	0.000456197	0.00217877
124	44075	6051053	6.05392e+06	2.98119e+06	2867.26	3.06987e+06	0.000473844	0.507328		3691166	3.70151e+06	3.69772e+06	10345.4	6554.93	0.00280275	0.00177584		3862311	3.87375e+06	3.86499e+06	11437.8	2675.92	0.00296138	0.000692829
125	44076	6089851	6.08893e+06	3.05331e+06	922.093	3.03654e+06	0.000151415	0.498624		3769523	3.77406e+06	3.77853e+06	4539.3	9003.02	0.00120421	0.00238837		3908272	3.8892e+06	3.89219e+06	19069.6	16086.2	0.00487929	0.00411594
126	44077	6128745	6.13198e+06	3.14409e+06	3232.82	2.98466e+06	0.000527485	0.486993		3853406	3.85182e+06	3.86346e+06	1587.49	10058.5	0.000411969	0.00261028		3950931	3.95964e+06	3.93468e+06	8705.68	16247	0.00220345	0.0041122
127	44078	6172717	6.17197e+06	3.18023e+06	742.268	2.99248e+06	0.00012025	0.484792		3936747	3.93681e+06	3.94971e+06	66.9031	12961.3	1.69945e-05	0.00329238		3997865	3.99523e+06	3.98156e+06	2630.57	16310	0.000657994	0.00407967
128	44079	6217911	6.21872e+06	3.27746e+06	806.357	2.94045e+06	0.000129683	0.4729		4023179	4.02125e+06	4.03856e+06	1926.09	15377.1	0.000478748	0.00382212		4041638	4.04567e+06	4.02924e+06	4036.65	12401.5	0.000998766	0.00306844
129	44080	6268792	6.26294e+06	3.37705e+06	5849.85	2.89175e+06	0.000933169	0.461293		4113811	4.11384e+06	4.13015e+06	32.5607	16340.6	7.91497e-06	0.00397213		4092832	4.08935e+06	4.07617e+06	3477.21	16661.3	0.000849586	0.00407086
130	44081	6310328	6.31555e+06	3.47687e+06	5221	2.83346e+06	0.000827373	0.449019		4204613	4.19603e+06	4.2228e+06	8584.78	18188.6	0.00204175	0.00432587		4123000	4.12842e+06	4.12013e+06	5419.88	2866.59	0.00131455	0.000695268
131	44082	6344002	6.35185e+06	3.57488e+06	7849.73	2.76912e+06	0.00123735	0.436495		4280422	4.29464e+06	4.30057e+06	14218.7	20147.9	0.0033218	0.00470698		4137521	4.15662e+06	4.13654e+06	19095.8	984.002	0.00461526	0.000237824
132	44083	6369057	6.37877e+06	3.65596e+06	9716.44	2.7131e+06	0.00152557	0.425982		4370128	4.37201e+06	4.3812e+06	1881.35	11067.8	0.000430501	0.0025326		4147794	4.16808e+06	4.15251e+06	20287.3	4714.34	0.00489112	0.00113659
133	44084	6397129	6.40045e+06	3.75629e+06	3316.11	2.64084e+06	0.000518375	0.412816		4465863	4.45706e+06	4.46568e+06	8798.09	186.516	0.00197008	4.17648e-05		4162073	4.18113e+06	4.18445e+06	19056.2	22380.4	0.00457854	0.00537723
134	44085	6432187	6.43168e+06	3.78842e+06	507.286	2.64377e+06	7.88668e-05	0.411022		4562414	4.56217e+06	4.55063e+06	245.807	11780.1	5.38764e-05	0.00258198		4197889	4.19591e+06	4.22054e+06	1982.3	22651	0.000472214	0.00539581
135	44086	6470757	6.47456e+06	3.89051e+06	3801.27	2.58025e+06	0.000587454	0.398755		4659984	4.66198e+06	4.63754e+06	1991.74	22441.5	0.000427414	0.00481579		4238446	4.24792e+06	4.25694e+06	9471.64	18496.9	0.0022347	0.00436408
136	44087	6514977	6.51231e+06	3.99259e+06	2666.46	2.52239e+06	0.000409282	0.387168		4754356	4.76706e+06	4.72653e+06	12702.2	27825.2	0.00267171	0.00585257		4282164	4.28067e+06	4.29203e+06	1492.02	9861.65	0.000348427	0.00230296
137	44088	6555031	6.55628e+06	4.09244e+06	1253.66	2.46259e+06	0.000191252	0.37568		4846427	4.83792e+06	4.81562e+06	8511.36	30807.9	0.00175621	0.00635682		4315687	4.31572e+06	4.32348e+06	34.936	7793.78	8.09511e-06	0.00180592
138	44089	6587718	6.59056e+06	4.18806e+06	2844.01	2.39966e+06	0.000431714	0.364263		4930236	4.93834e+06	4.90204e+06	8102.1	28197.5	0.00164335	0.00571929		4330455	4.33715e+06	4.33919e+06	6690.11	8733.65	0.0015449	0.0020168
139	44090	6622267	6.61822e+06	4.26235e+06	4042.98	2.35992e+06	0.000610512	0.356361		5020359	5.03002e+06	4.99129e+06	9660.56	29068.4	0.00192428	0.00579011		4345610	4.34092e+06	4.35431e+06	4688.97	8699.34	0.00107901	0.00200187
140	44091	6659011	6.65648e+06	4.35815e+06	2535.81	2.30086e+06	0.000380808	0.345526		5118253	5.11273e+06	5.08456e+06	5525.95	33692.8	0.00107966	0.00658287		4382263	4.36857e+06	4.38621e+06	13696.3	3943.71	0.00312538	0.000899925
141	44092	6703241	6.69764e+06	4.37473e+06	5599.66	2.32851e+06	0.000835366	0.347371		5214677	5.21701e+06	5.17801e+06	2330.12	36671.8	0.000446838	0.00703243		4419083	4.42133e+06	4.42243e+06	2246.32	3349.17	0.000508324	0.000757887
142	44093	6747927	6.74869e+06	4.4726e+06	767.475	2.27533e+06	0.000113735	0.337189		5308014	5.3113e+06	5.27338e+06	3287.82	34631.7	0.000619408	0.00652441		4455386	4.45972e+06	4.459e+06	4332.23	3613.19	0.000972358	0.000810971
143	44094	6795716	6.79243e+06	4.5712e+06	3286.13	2.22452e+06	0.000483559	0.327341		5400619	5.40328e+06	5.37091e+06	2656.94	29713.7	0.00049197	0.00550191		4495183	4.49534e+06	4.49423e+06	157.937	950.083	3.51348e-05	0.000211356
144	44095	6837886	6.83867e+06	4.66858e+06	787.57	2.1693e+06	0.000115177	0.317248		5487580	5.48665e+06	5.46837e+06	934.075	19208.2	0.000170216	0.0035003		4528240	4.52687e+06	4.52575e+06	1368.61	2489.88	0.000302239	0.000549856
145	44096	6872093	6.87787e+06	4.76305e+06	5777.53	2.10904e+06	0.000840724	0.3069		5562663	5.57444e+06	5.56268e+06	11777.4	20.6461	0.00211721	3.71155e-06		4544629	4.54941e+06	4.54083e+06	4785.37	3801.29	0.00105297	0.000836437
146	44097	6913750	6.90687e+06	4.83572e+06	6875.95	2.07803e+06	0.000994533	0.300565		5646010	5.65202e+06	5.66024e+06	6007.94	14226.5	0.0010641	0.00251974		4558068	4.56732e+06	4.55548e+06	9255.99	2588.37	0.00203068	0.000567865
147	44098	6962967	6.95616e+06	4.93561e+06	6802.5	2.02735e+06	0.000976954	0.291162		5732518	5.73167e+06	5.76246e+06	846.825	29942.8	0.000147723	0.00522333		4591604	4.58519e+06	4.58801e+06	6413.66	3589.99	0.00139682	0.000781859
148	44099	7004919	7.01291e+06	4.94895e+06	7989.48	2.05597e+06	0.00114055	0.293503		5818570	5.81713e+06	5.86502e+06	1437.37	46452.6	0.000247032	0.00798351		4624885	4.62959e+06	4.62533e+06	4707.84	445.764	0.00101794	9.63837e-05
149	44100	7050973	7.05051e+06	5.05753e+06	462.365	1.99344e+06	6.55747e-05	0.282719		5903932	5.90383e+06	5.97e+06	101.188	66070	1.71391e-05	0.0111908		4657702	4.66215e+06	4.66324e+06	4445.66	5536.79	0.000954474	0.00118874
150	44101	7100580	7.09511e+06	5.17016e+06	5474.61	1.93042e+06	0.000771009	0.271868		5992532	5.99102e+06	6.03829e+06	1515.48	45761.9	0.000252895	0.00763649		4689613	4.69503e+06	4.69435e+06	5416.42	4738.81	0.00115498	0.00101049
151	44102	7142419	7.14605e+06	5.28458e+06	3634.35	1.85784e+06	0.00050884	0.260114		6074702	6.06779e+06	6.10573e+06	6913.19	31028.4	0.00113803	0.00510781		4717991	4.71819e+06	4.7217e+06	199.167	3711.16	4.22143e-05	0.000786597
152	44103	7177727	7.18527e+06	5.39865e+06	7539.66	1.77908e+06	0.00105042	0.247861		6145291	6.15751e+06	6.16889e+06	12223.6	23599.8	0.00198909	0.0038403		4732309	4.73756e+06	4.73194e+06	5255.4	371.578	0.00111054	7.85194e-05
153	44104	7216575	7.21724e+06	5.49059e+06	668.462	1.72599e+06	9.26287e-05	0.23917		6225763	6.22743e+06	6.235e+06	1666.91	9232.45	0.000267744	0.00148294		4745464	4.753e+06	4.74186e+06	7540.29	3601.14	0.00158895	0.00075886
154	44105	7255311	7.25679e+06	5.61555e+06	1475.52	1.63976e+06	0.000203371	0.226008		6312584	6.30532e+06	6.30557e+06	7262.05	7018.73	0.00115041	0.00111186		4777522	4.77053e+06	4.77059e+06	6993.62	6927.2	0.00146386	0.00144996
155	44106	7301011	7.29828e+06	5.64339e+06	2732.95	1.65762e+06	0.000374325	0.227039		6394068	6.39647e+06	6.37575e+06	2397.89	18322.6	0.000375018	0.00286556		4810935	4.813e+06	4.80433e+06	2063.17	6603.23	0.00042885	0.00137255
156	44107	7348106	7.34905e+06	5.78054e+06	941.078	1.56757e+06	0.000128071	0.21333		6473544	6.48072e+06	6.44779e+06	7173.36	25758	0.0011081	0.00397896		4847092	4.84423e+06	4.83863e+06	2865.55	8459.73	0.00059119	0.00174532
157	44108	7399228	7.39486e+06	5.92251e+06	4370.89	1.47672e+06	0.000590722	0.199577		6549373	6.55673e+06	6.52194e+06	7358.3	27433.2	0.00112351	0.00418867		4880523	4.88224e+06	4.8716e+06	1714.75	8921.77	0.000351346	0.00182804
158	44109	7446878	7.44554e+06	6.06593e+06	1340.55	1.38095e+06	0.000180015	0.18544		6623815	6.6149e+06	6.59546e+06	8913.19	28352.7	0.00134563	0.00428041		4906833	4.90682e+06	4.90056e+06	10.5963	6268.94	2.15949e-06	0.00127759
159	44110	7482292	7.49208e+06	6.20748e+06	9792.06	1.27481e+06	0.0013087	0.170377		6685082	6.69623e+06	6.66457e+06	11147.9	20510.6	0.00166758	0.00306811		4915289	4.92429e+06	4.91152e+06	8996.01	3764.11	0.00183021	0.000765797
160	44111	7523756	7.51873e+06	6.32121e+06	5027.88	1.20254e+06	0.000668267	0.159833		6757131	6.76336e+06	6.73707e+06	6231.14	20065	0.000922158	0.00296945		4927235	4.93222e+06	4.92198e+06	4983.83	5251.02	0.00101149	0.00106571
161	44112	7565311	7.56594e+06	6.46978e+06	629.878	1.09553e+06	8.32587e-05	0.144809		6835655	6.82621e+06	6.81453e+06	9448.86	21120.3	0.00138229	0.00308973		4969141	4.95175e+06	4.95186e+06	17395.2	17276.6	0.00350065	0.00347678
162	44113	7619210	7.61085e+06	6.50253e+06	8360.32	1.11668e+06	0.00109727	0.146561		6906151	6.91061e+06	6.89162e+06	4463.8	14534.1	0.000646351	0.00210452		5000694	5.01095e+06	4.98672e+06	10257.3	13975	0.00205117	0.00279462
163	44114	7674654	7.67345e+06	6.65665e+06	1205.81	1.018e+06	0.000157115	0.132644		6979423	6.97605e+06	6.97069e+06	3375.08	8732.31	0.000483576	0.00125115		5028444	5.03284e+06	5.02188e+06	4398.5	6561.89	0.000874723	0.00130495
164	44115	7733653	7.72942e+06	6.8112e+06	4237.1	922450	0.000547878	0.119277		7053806	7.05379e+06	7.05196e+06	16.0981	1846.25	2.28218e-06	0.000261738		5055888	5.06004e+06	5.05536e+06	4148.43	530.565	0.000820514	0.00010494
165	44116	7787332	7.7851e+06	6.96183e+06	2229.75	825500	0.00028633	0.106006		7120538	7.1174e+06	7.13236e+06	3134.15	11826.2	0.000440156	0.00166085		5082637	5.07762e+06	5.08435e+06	5021.06	1709.92	0.000987885	0.000336423
166	44117	7831820	7.8371e+06	7.1045e+06	5276.14	727320	0.00067368	0.0928673		7175880	7.1871e+06	7.20772e+06	11218.3	31837.3	0.00156334	0.00443671		5094979	5.09803e+06	5.09425e+06	3054.5	725.316	0.000599511	0.000142359
167	44118	7881334	7.87511e+06	7.20958e+06	6226.9	671757	0.000790081	0.0852339		7239389	7.24848e+06	7.28647e+06	9095.09	47077	0.00125633	0.00650289		5103408	5.1178e+06	5.10337e+06	14392.3	40.4348	0.00282013	7.9231e-06
168	44119	7931390	7.93217e+06	7.3488e+06	781.746	582586	9.85636e-05	0.0734532		7307097	7.29886e+06	7.33852e+06	8241.5	31427.4	0.00112788	0.00430094		5113628	5.12708e+06	5.12863e+06	13454.5	15006.4	0.00263111	0.00293459
169	44120	7989181	7.98548e+06	7.35174e+06	3696.13	637442	0.000462642	0.0797882		7370468	7.37119e+06	7.38924e+06	719.26	18769.2	9.75868e-05	0.00254654		5140863	5.13663e+06	5.15882e+06	4232.45	17960	0.000823295	0.00349358
170	44121	8052134	8.04883e+06	7.48779e+06	3305.56	564341	0.000410519	0.0700859		7432680	7.43917e+06	7.44116e+06	6488.31	8475.72	0.000872944	0.00114033		5169386	5.17137e+06	5.18911e+06	1984.78	19725.1	0.000383949	0.00381575
171	44122	8121203	8.11369e+06	7.62034e+06	7509.14	500859	0.000924634	0.061673		7494551	7.49626e+06	7.49447e+06	1705.51	81.2086	0.000227567	1.08357e-05		5200300	5.199e+06	5.21748e+06	1300.06	17177.9	0.000249998	0.00330325
172	44123	8175461	8.18318e+06	7.7455e+06	7722.22	429958	0.000944561	0.0525913		7550273	7.54451e+06	7.5459e+06	5762.33	4370.64	0.000763195	0.000578872		5224362	5.22497e+06	5.24109e+06	610.66	16725.8	0.000116887	0.00320151
173	44124	8224097	8.22888e+06	7.85997e+06	4778.34	364131	0.000581017	0.0442761		7597063	7.60572e+06	7.59106e+06	8661.95	6005.55	0.00114017	0.000790509		5235344	5.24058e+06	5.24491e+06	5239.49	9562.46	0.00100079	0.00182652
174	44125	8285700	8.27195e+06	7.93249e+06	13753.3	353215	0.00165988	0.0426294		7651107	7.6558e+06	7.63896e+06	4697.45	12145.1	0.000613957	0.00158736		5250727	5.24306e+06	5.24799e+06	7662.83	2740.85	0.00145938	0.000521994
175	44126	8344510	8.3468e+06	8.0435e+06	2287.5	301010	0.000274132	0.0360728		7706946	7.70331e+06	7.69139e+06	3636.01	15560.9	0.000471784	0.00201907		5273954	5.27014e+06	5.27188e+06	3810.76	2074.57	0.000722563	0.000393362
176	44127	8413576	8.40827e+06	8.00805e+06	5307.48	405522	0.000630823	0.0481986		7761312	7.7602e+06	7.74217e+06	1116.87	19143.1	0.000143903	0.00246648		5298772	5.29944e+06	5.30105e+06	670.601	2277.86	0.000126558	0.000429884
177	44128	8488356	8.48351e+06	8.12152e+06	4843.59	366838	0.000570615	0.0432167		7814682	7.81657e+06	7.79406e+06	1885.34	20618.4	0.000241256	0.00263842		5323630	5.32715e+06	5.33056e+06	3524.1	6934.99	0.000661973	0.00130268
178	44129	8570618	8.55822e+06	8.23558e+06	12399.1	335035	0.0014467	0.0390911		7864811	7.86853e+06	7.84733e+06	3719.47	17477.4	0.000472925	0.00222222		5353656	5.35139e+06	5.35839e+06	2270.91	4729.52	0.000424178	0.000883419
179	44130	8646595	8.64295e+06	8.34717e+06	3640.54	299426	0.000421037	0.0346294		7909959	7.90632e+06	7.8986e+06	3640.76	11364	0.000460276	0.00143666		5380635	5.3766e+06	5.38162e+06	4036.29	988.385	0.000750151	0.000183693
180	44131	8712281	8.7188e+06	8.4537e+06	6516.48	258581	0.000747964	0.02968		7946429	7.95606e+06	7.94329e+06	9631.61	3138.14	0.00121207	0.000394912		5394128	5.39963e+06	5.38479e+06	5503.23	9342.11	0.00102023	0.0017319
181	44132	8781993	8.77556e+06	8.52238e+06	6428.12	259614	0.000731966	0.029562		7990322	7.99219e+06	7.99099e+06	1870.39	671.442	0.000234082	8.40319e-05		5409854	5.41014e+06	5.38756e+06	286.052	22292.2	5.28762e-05	0.00412067
182	44133	8857253	8.85165e+06	8.64013e+06	5601.66	217122	0.000632438	0.0245134		8040203	8.03216e+06	8.04362e+06	8038.15	3420.57	0.000999745	0.000425433		5439641	5.43117e+06	5.4122e+06	8469.16	27441.2	0.00155693	0.00504468
183	44134	8941735	8.93524e+06	8.60836e+06	6498.83	333372	0.000726798	0.0372827		8088851	8.08811e+06	8.09476e+06	744.877	5904.87	9.20869e-05	0.000730001		5468270	5.46754e+06	5.44265e+06	727.343	25620.4	0.000133012	0.00468529
184	44135	9032874	9.02839e+06	8.74433e+06	4483.92	288540	0.0004964	0.0319434		8137119	8.13641e+06	8.14733e+06	705.054	10212.2	8.66466e-05	0.00125502		5494376	5.4964e+06	5.4738e+06	2021.44	20578.5	0.000367911	0.00374537
185	44136	9130510	9.12154e+06	8.88847e+06	8973.95	242036	0.000982854	0.0265085		8184082	8.18418e+06	8.20166e+06	100.273	17582.1	1.22522e-05	0.00214832		5516658	5.52314e+06	5.5035e+06	6481.88	13154.6	0.00117496	0.00238452
186	44137	9222893	9.21927e+06	9.0369e+06	3624.77	185988	0.000393019	0.0201659		8229313	8.22237e+06	8.25422e+06	6939.08	24909.3	0.000843215	0.00302689		5535605	5.53714e+06	5.52874e+06	1530.13	6868.06	0.000276416	0.00124071
187	44138	9364316	9.30918e+06	9.18596e+06	55133.1	178352	0.00588758	0.0190459		8267623	8.27277e+06	8.28868e+06	5142.12	21052.9	0.000621959	0.00254643		5545705	5.55173e+06	5.53333e+06	6020.35	12373.8	0.00108559	0.00223124
188	44139	9451638	9.48476e+06	9.29867e+06	33118.8	152969	0.00350403	0.0161844		8313876	8.3165e+06	8.32653e+06	2621.03	12655.7	0.00031526	0.00152224		5554206	5.56391e+06	5.53765e+06	9703.46	16552.8	0.00174705	0.00298023
189	44140	9550091	9.54506e+06	9.46833e+06	5032.29	81765.5	0.000526936	0.00856175		8364086	8.3597e+06	8.36977e+06	4389.59	5685.53	0.000524814	0.000679755		5566049	5.5749e+06	5.56463e+06	8851.07	1414.48	0.00159019	0.000254126
190	44141	9664276	9.64089e+06	9.47538e+06	23385.2	188894	0.00241976	0.0195456		8411724	8.41316e+06	8.41163e+06	1436.8	91.4699	0.00017081	1.08741e-05		5590025	5.58832e+06	5.59762e+06	1703.06	7597.23	0.000304661	0.00135907
191	44142	9787406	9.77697e+06	9.66655e+06	10434.6	120852	0.00106612	0.0123477		8462080	8.45918e+06	8.45515e+06	2899.81	6927.01	0.000342683	0.000818594		5612319	5.61629e+06	5.63126e+06	3973.87	18938.2	0.000708062	0.00337439
192	44143	9921159	9.90727e+06	9.86505e+06	13891.9	56104.9	0.00140023	0.00565507		8507754	8.51226e+06	8.50061e+06	4501.13	7147.35	0.000529062	0.000840098		5631181	5.63464e+06	5.66325e+06	3463.7	32071.7	0.000615092	0.00569537
193	44144	10050201	1.00613e+07	1.00645e+07	11141.4	14277.9	0.00110857	0.00142066		8553657	8.54879e+06	8.54425e+06	4865.03	9402.85	0.000568766	0.00109928		5653561	5.64761e+06	5.6904e+06	5949.46	36842.1	0.00105234	0.00651662
194	44145	10161790	1.0169e+07	1.02585e+07	7250.27	96718	0.000713483	0.00951781		8591730	8.59853e+06	8.58108e+06	6798.47	10653.4	0.000791281	0.00123996		5664115	5.66934e+06	5.69601e+06	5221.88	31896.8	0.000921923	0.00563138
195	44146	10286385	1.02703e+07	1.04035e+07	16062.6	117098	0.00156154	0.0113838		8636011	8.64098e+06	8.62148e+06	4968.48	14532.8	0.000575321	0.00168281		5675032	5.6722e+06	5.70101e+06	2828.77	25973.6	0.000498458	0.00457682
196	44147	10432304	1.04088e+07	1.06016e+07	23466.8	169273	0.00224944	0.0162258		8683916	8.67743e+06	8.66745e+06	6489.13	16462.6	0.000747259	0.00189575		5700044	5.69139e+06	5.72909e+06	8656.35	29046.5	0.00151865	0.00509584
197	44148	10585730	1.05774e+07	1.06051e+07	8315.49	19362	0.000785538	0.00182906		8728795	8.7331e+06	8.71189e+06	4302.28	16902	0.000492883	0.00193635		5748375	5.72511e+06	5.76301e+06	23269.6	14630.2	0.00404802	0.0025451
198	44149	10748184	1.07401e+07	1.08005e+07	8088.76	52308.4	0.00075257	0.00486672		8773479	8.77286e+06	8.75789e+06	619.618	15586	7.06239e-05	0.00177649		5781582	5.78163e+06	5.79719e+06	48.9775	15609.7	8.47129e-06	0.00269989
199	44150	10925271	1.09037e+07	1.09882e+07	21528.7	62905.6	0.00197054	0.00575781		8814579	8.81893e+06	8.80568e+06	4346.6	8901.89	0.000493115	0.0010099		5810652	5.80647e+06	5.82929e+06	4177.74	18637.5	0.000718979	0.00320748
200	44151	11088949	1.10847e+07	1.11597e+07	4206.19	70776.8	0.000379314	0.00638264		8845127	8.85159e+06	8.8513e+06	6465.41	6169.79	0.000730957	0.000697535		5848959	5.83158e+06	5.85601e+06	17381.5	7047.44	0.00297173	0.0012049
201	44152	11228152	1.12449e+07	1.13074e+07	16709.1	79227.7	0.00148814	0.00705616		8874290	8.87848e+06	8.88948e+06	4188.03	15190.3	0.000471929	0.00171172		5863093	5.87148e+06	5.86011e+06	8390.54	2978.01	0.00143108	0.000507926
202	44153	11380947	1.13721e+07	1.13832e+07	8833.07	2290.02	0.000776128	0.000201215		8912907	8.9105e+06	8.93103e+06	2405.93	18123.1	0.000269938	0.00203336		5876464	5.87457e+06	5.86334e+06	1897.14	13126.5	0.000322837	0.00223374
203	44154	11548006	1.15372e+07	1.14998e+07	10814.7	48184	0.000936501	0.00417249		8958483	8.94884e+06	8.978e+06	9647.01	19520.1	0.00107686	0.00217895		5911758	5.90688e+06	5.89026e+06	4882.28	21500.2	0.00082586	0.00363685
204	44155	11718963	1.17234e+07	1.13904e+07	4445.19	328538	0.000379316	0.0280348		9004365	9.00034e+06	9.02299e+06	4022.09	18624.7	0.000446682	0.00206841		5945849	5.95127e+06	5.9231e+06	5425.55	22748.9	0.000912493	0.00382601
205	44156	11908410	1.19013e+07	1.14738e+07	7099.14	434621	0.000596145	0.036497		9050597	9.05071e+06	9.06465e+06	115.848	14056.7	1.28001e-05	0.00155313		5981767	5.97705e+06	5.96707e+06	4714.12	14697.1	0.000788081	0.00245699
206	44157	12101301	1.20956e+07	1.15355e+07	5706.48	565829	0.000471559	0.0467577		9095806	9.08963e+06	9.10778e+06	6171.75	11971.8	0.000678527	0.00131619		6020164	6.02117e+06	6.0091e+06	1003.38	11060.3	0.00016667	0.0018372
207	44158	12274736	1.22836e+07	1.15693e+07	8850.97	705471	0.000721072	0.0574734		9139865	9.13245e+06	9.14829e+06	7419.54	8429.95	0.000811778	0.000922327		6052786	6.0506e+06	6.04589e+06	2186.8	6899.93	0.000361288	0.00113996
208	44159	12425566	1.24464e+07	1.15704e+07	20812.3	855117	0.00167496	0.0688191		9177840	9.18613e+06	9.18079e+06	8293.75	2950.85	0.000903671	0.000321519		6071401	6.07292e+06	6.05959e+06	1520.44	11815.7	0.000250426	0.00194612
209	44160	12585438	1.25848e+07	1.14945e+07	669.155	1.09099e+06	5.3169e-05	0.0866864		9222216	9.2272e+06	9.21655e+06	4982.52	5661.07	0.000540274	0.000613851		6087608	6.09433e+06	6.07283e+06	6724.47	14779.4	0.00110462	0.00242779
210	44161	12760542	1.2754e+07	1.14592e+07	6541.31	1.30131e+06	0.00051262	0.101979		9266705	9.26791e+06	9.25779e+06	1206.93	8917.75	0.000130243	0.000962343		6118708	6.11388e+06	6.11138e+06	4823.17	7328.58	0.000788265	0.00119773
211	44162	12954297	1.29509e+07	1.12038e+07	3420.79	1.75049e+06	0.000264066	0.135128		9309787	9.31281e+06	9.29689e+06	3022.77	12900.3	0.000324688	0.00138568		6166606	6.15413e+06	6.15688e+06	12476.5	9721.63	0.00202323	0.0015765
212	44163	13098056	1.31582e+07	1.11461e+07	60161	1.95194e+06	0.00459312	0.149025		9351109	9.35273e+06	9.3373e+06	1620.32	13813.9	0.000173276	0.00147725		6204220	6.21075e+06	6.20355e+06	6534.12	669.515	0.00105317	0.000107913
213	44164	13263649	1.32592e+07	1.10759e+07	4439.87	2.18774e+06	0.00033474	0.164943		9392919	9.3947e+06	9.37937e+06	1777.66	13549.2	0.000189256	0.00144249		6238350	6.24053e+06	6.24901e+06	2180.78	10659.1	0.000349576	0.00170864
214	44165	13407295	1.34233e+07	1.09904e+07	15963	2.4169e+06	0.00119062	0.180267		9431691	9.42875e+06	9.419e+06	2938.67	12692.8	0.000311574	0.00134576		6290272	6.26809e+06	6.28985e+06	22185.7	424.869	0.00352699	6.75439e-05
215	44166	13547338	1.35653e+07	1.0888e+07	17934.2	2.65932e+06	0.00132382	0.196299		9462809	9.4723e+06	9.45068e+06	9488.66	12132.9	0.00100273	0.00128217		6314740	6.32375e+06	6.30742e+06	9010.1	7322.7	0.00142684	0.00115962
216	44167	13700131	1.37041e+07	1.07296e+07	3928.77	2.97052e+06	0.000286769	0.216825		9499413	9.50096e+06	9.48618e+06	1543.72	13237.3	0.000162507	0.00139348		6335878	6.33451e+06	6.3254e+06	1369.53	10476	0.000216154	0.00165344
217	44168	13892394	1.38726e+07	1.06272e+07	19820.8	3.26518e+06	0.00142674	0.235033		9534964	9.5342e+06	9.52785e+06	766.018	7110.02	8.03378e-05	0.000745678		6386787	6.37028e+06	6.37081e+06	16502.6	15980.8	0.00258386	0.00250217
218	44169	14102221	1.40772e+07	1.034e+07	24972.9	3.76226e+06	0.00177085	0.266785		9571559	9.56992e+06	9.56792e+06	1643.21	3637.53	0.000171677	0.000380036		6436650	6.43576e+06	6.42439e+06	887.423	12259.4	0.00013787	0.00190462
219	44170	14319616	1.43069e+07	1.02546e+07	12750.3	4.06498e+06	0.000890405	0.283875		9608211	9.6072e+06	9.61e+06	1012.35	1789.05	0.000105363	0.0001862		6487084	6.47563e+06	6.48003e+06	11452.9	7051.95	0.0017655	0.00108708
220	44171	14543932	1.45174e+07	1.01763e+07	26497.3	4.36766e+06	0.00182188	0.300308		9644222	9.64656e+06	9.65451e+06	2339.17	10285.5	0.000242546	0.0010665		6533968	6.53869e+06	6.53516e+06	4722.08	1194.75	0.000722698	0.000182852
221	44172	14749603	1.47432e+07	1.01019e+07	6371.04	4.64775e+06	0.000431946	0.31511		9677203	9.673e+06	9.69722e+06	4202.6	20019.3	0.000434278	0.0020687		6577177	6.57408e+06	6.58608e+06	3099.55	8902.83	0.000471258	0.00135359
222	44173	14926541	1.49423e+07	1.0029e+07	15755.4	4.8975e+06	0.00105553	0.328107		9703770	9.71098e+06	9.73246e+06	7209.51	28692	0.000742959	0.00295679		6603540	6.60675e+06	6.61297e+06	3209.15	9428.47	0.000485974	0.00142779
223	44174	15109456	1.51122e+07	9.92028e+06	2733.21	5.18917e+06	0.000180894	0.343439		9735850	9.73499e+06	9.77241e+06	855.988	36555.4	8.79212e-05	0.00375472		6623911	6.63725e+06	6.64061e+06	13341.9	16696.4	0.0020142	0.00252063
224	44175	15337076	1.53065e+07	9.87736e+06	30563.6	5.45971e+06	0.00199279	0.355981		9767371	9.76605e+06	9.79111e+06	1322.28	23740.4	0.000135377	0.00243058		6674999	6.66106e+06	6.68315e+06	13937.7	8148.94	0.00208805	0.00122082
225	44176	15557509	1.55731e+07	9.67395e+06	15629	5.88356e+06	0.00100459	0.378181		9796769	9.80047e+06	9.80869e+06	3699.26	11919.5	0.0003776	0.00121668		6728452	6.73068e+06	6.73418e+06	2228.69	5732.28	0.000331233	0.000851947
226	44177	15765987	1.57942e+07	9.66869e+06	28225.7	6.0973e+06	0.00179029	0.386737		9826775	9.82707e+06	9.82882e+06	294.499	2040.01	2.9969e-05	0.000207597		6781799	6.7795e+06	6.78708e+06	2295	5276.08	0.000338405	0.000777977
227	44178	16012985	1.59786e+07	9.67843e+06	34339.6	6.33456e+06	0.00214448	0.395589		9857029	9.85725e+06	9.85183e+06	218.149	5194.22	2.21313e-05	0.000526956		6836227	6.83336e+06	6.83895e+06	2868.79	2718.72	0.000419645	0.000397694
228	44179	16228699	1.62409e+07	9.6982e+06	12214.3	6.5305e+06	0.000752636	0.402405		9884100	9.88062e+06	9.87333e+06	3476.86	10766.1	0.000351763	0.00108924		6880127	6.88061e+06	6.88575e+06	481.245	5618.44	6.99472e-05	0.000816618
229	44180	16410384	1.64451e+07	9.72348e+06	34713.2	6.68691e+06	0.00211532	0.40748		9906165	9.91225e+06	9.88744e+06	6084.94	18724	0.000614258	0.00189013		6901952	6.9088e+06	6.90654e+06	6845.69	4584.26	0.000991848	0.000664198
230	44181	16608072	1.66104e+07	9.7151e+06	2325.45	6.89297e+06	0.000140019	0.415037		9932547	9.93357e+06	9.90651e+06	1018.53	26041.2	0.000102545	0.0026218		6927145	6.93306e+06	6.92727e+06	5910.92	127.907	0.000853299	1.84646e-05
231	44182	16807892	1.68175e+07	9.77026e+06	9639.46	7.03763e+06	0.000573508	0.41871		9956557	9.95602e+06	9.93286e+06	540.419	23699.3	5.42777e-05	0.00238027		6970034	6.96895e+06	6.97761e+06	1084.08	7572.76	0.000155534	0.00108647
232	44183	17048570	1.70233e+07	9.66241e+06	25262.7	7.38616e+06	0.0014818	0.433242		9979447	9.98119e+06	9.95814e+06	1741.79	21302.3	0.000174538	0.00213461		7040608	7.0216e+06	7.03597e+06	19006.8	4635.39	0.00269959	0.000658379
233	44184	17294125	1.73016e+07	9.74634e+06	7505.51	7.54779e+06	0.000433992	0.436436		10004599	1.00037e+07	9.98602e+06	931.244	18581.6	9.30816e-05	0.00185731		7110434	7.10629e+06	7.09536e+06	4147.05	15076.9	0.000583235	0.00212039
234	44185	17531084	1.7542e+07	9.83911e+06	10937.6	7.69197e+06	0.0006239	0.438762		10031223	1.00295e+07	1.00167e+07	1752.73	14483.1	0.000174728	0.0014438		7162978	7.17012e+06	7.15272e+06	7144.53	10256.5	0.000997425	0.00143188
235	44186	17733008	1.77552e+07	9.93403e+06	22224.8	7.79898e+06	0.0012533	0.4398		10055560	1.00515e+07	1.00457e+07	4028.08	9833.23	0.000400582	0.00097789		7213155	7.20218e+06	7.20382e+06	10978.4	9333.46	0.00152199	0.00129395
236	44187	17919724	1.79366e+07	1.00249e+07	16831.3	7.89487e+06	0.000939264	0.440568		10075116	1.00811e+07	1.00669e+07	6004.78	8214.6	0.000596001	0.000815335		7238600	7.24887e+06	7.22669e+06	10267.1	11913.2	0.00141838	0.00164579
237	44188	18102665	1.81138e+07	1.00696e+07	11095.5	8.03303e+06	0.00061292	0.443749		10099066	1.0098e+07	1.00928e+07	1085.24	6248.34	0.00010746	0.000618704		7263619	7.26525e+06	7.24871e+06	1627.98	14909.4	0.000224127	0.00205261
238	44189	18302163	1.83128e+07	1.01679e+07	10625.6	8.13423e+06	0.000580565	0.444441		10123778	1.0119e+07	1.01258e+07	4748.11	2046.45	0.000469006	0.000202143		7318821	7.3099e+06	7.30122e+06	8924.47	17603.4	0.00121939	0.00240522
239	44190	18529009	1.85276e+07	1.00833e+07	1406.16	8.44568e+06	7.58898e-05	0.455808		10146845	1.01486e+07	1.01574e+07	1746.15	10511.4	0.000172088	0.00103593		7365517	7.38781e+06	7.36169e+06	22292.5	3824.47	0.0030266	0.00051924
240	44191	18730232	1.87705e+07	1.01855e+07	40257.3	8.54477e+06	0.00214932	0.456202		10169118	1.01726e+07	1.01911e+07	3513.78	22022.4	0.000345534	0.00216561		7425593	7.4191e+06	7.42295e+06	6497.69	2641.03	0.00087504	0.000355666
241	44192	18889208	1.89411e+07	1.02839e+07	51894.1	8.60531e+06	0.00274729	0.455568		10187850	1.01932e+07	1.02275e+07	5362.71	39608.9	0.000526383	0.00388786		7448560	7.48812e+06	7.48202e+06	39562.1	33463.5	0.00531138	0.00449262
242	44193	19038907	1.90582e+07	1.0372e+07	19275.2	8.66695e+06	0.00101241	0.455223		10207871	1.02033e+07	1.02399e+07	4523.07	32057.8	0.000443096	0.00314049		7465806	7.47665e+06	7.51382e+06	10840.4	48012.2	0.00145201	0.00643094
243	44194	19191842	1.92e+07	1.04439e+07	8196.14	8.74797e+06	0.000427064	0.455817		10224303	1.02269e+07	1.0244e+07	2646.71	19719.2	0.000258864	0.00192866		7484285	7.48831e+06	7.51633e+06	4027.22	32041.4	0.00053809	0.00428115
244	44195	19370672	1.93678e+07	1.04572e+07	2910.93	8.91345e+06	0.000150275	0.460152		10244852	1.02457e+07	1.02526e+07	855.655	7788.04	8.35204e-05	0.000760191		7504833	7.52066e+06	7.51862e+06	15825.6	13783.7	0.00210873	0.00183664
245	44196	19579450	1.95746e+07	1.0517e+07	4855.65	9.0624e+06	0.000247997	0.462853		10266674	1.02632e+07	1.02682e+07	3428.81	1546.52	0.000333975	0.000150635		7563551	7.54048e+06	7.5535e+06	23066.1	10046.9	0.00304964	0.00132833
246	44197	19817068	1.97952e+07	1.0381e+07	21881.1	9.43609e+06	0.00110416	0.47616		10286709	1.02884e+07	1.02821e+07	1679.9	4595.77	0.000163308	0.000446768		7619200	7.62978e+06	7.59764e+06	10582.2	21558.8	0.00138889	0.00282954
247	44198	20045669	2.00356e+07	1.04324e+07	10106.6	9.61322e+06	0.00050418	0.479566		10305788	1.03042e+07	1.02982e+07	1566.71	7588.23	0.000152023	0.000736307		7675973	7.66339e+06	7.64378e+06	12580.4	32191.8	0.00163893	0.00419384
248	44199	20273904	2.02523e+07	1.04765e+07	21635.5	9.79736e+06	0.00106716	0.48325		10323965	1.03255e+07	1.03169e+07	1556.02	7109.87	0.000150719	0.000688676		7700578	7.71394e+06	7.68907e+06	13365.3	11503.9	0.00173562	0.00149389
249	44200	20500243	2.0477e+07	1.05086e+07	23284.1	9.99161e+06	0.00113579	0.48739		10340469	1.03401e+07	1.03335e+07	387.412	7015.77	3.74657e-05	0.000678477		7716405	7.71919e+06	7.72939e+06	2782.05	12981.7	0.000360537	0.00168235
250	44201	20704817	2.0714e+07	1.05252e+07	9174.24	1.01796e+07	0.000443097	0.491656		10356844	1.03577e+07	1.03419e+07	879.614	14973.2	8.49307e-05	0.00144573		7733746	7.7309e+06	7.74144e+06	2847.66	7691.77	0.000368213	0.000994573
251	44202	20879994	2.09165e+07	1.04858e+07	36491.9	1.03942e+07	0.0017477	0.497805		10374932	1.03766e+07	1.03553e+07	1651.08	19669	0.000159141	0.00189582		7753752	7.76785e+06	7.7553e+06	14098.3	1552.71	0.00181825	0.000200252
252	44203	21123221	2.10802e+07	1.04981e+07	42988.2	1.06252e+07	0.00203511	0.503008		10395278	1.03926e+07	1.03762e+07	2694.4	19077.9	0.000259194	0.00183525		7810400	7.79358e+06	7.80507e+06	16816.7	5331.78	0.00215312	0.000682651
253	44204	21381513	2.1367e+07	1.03219e+07	14483.7	1.10596e+07	0.000677393	0.517252		10413417	1.04135e+07	1.0396e+07	111.325	17410.4	1.06905e-05	0.00167192		7873830	7.87526e+06	7.86666e+06	1431.07	7173.84	0.000181751	0.000911099
254	44205	21650441	2.16468e+07	1.03405e+07	3647.14	1.13099e+07	0.000168456	0.522388		10431639	1.04319e+07	1.04187e+07	301.486	12950	2.89011e-05	0.00124141		7961673	7.92325e+06	7.93255e+06	38419	29121.5	0.0048255	0.00365772
255	44206	21943751	2.19125e+07	1.03605e+07	31285.6	1.15833e+07	0.00142572	0.527862		10450284	1.04484e+07	1.04447e+07	1879.11	5594.81	0.000179814	0.000535374		8013708	8.01414e+06	7.99971e+06	428.928	13993.6	5.35243e-05	0.0017462
256	44207	22198895	2.22113e+07	1.0378e+07	12453.5	1.18209e+07	0.000560995	0.532499		10466595	1.04676e+07	1.04694e+07	991.238	2758.17	9.47049e-05	0.000263521		8075998	8.04102e+06	8.06368e+06	34981.3	12320.8	0.00433151	0.00152561
257	44208	22422655	2.2434e+07	1.039e+07	11344.4	1.20327e+07	0.000505935	0.53663		10479179	1.04838e+07	1.04865e+07	4669.38	7293.08	0.000445587	0.000695959		8105790	8.11077e+06	8.09975e+06	4981.04	6035.94	0.000614504	0.000744645
258	44209	22627012	2.26533e+07	1.03566e+07	26239.8	1.22704e+07	0.00115967	0.542289		10495147	1.04962e+07	1.05094e+07	1077.26	14266.8	0.000102643	0.00135937		8131612	8.13806e+06	8.13912e+06	6445.43	7510.9	0.000792639	0.000923666
259	44210	22845310	2.28542e+07	1.03837e+07	8850.32	1.24616e+07	0.000387402	0.545479		10512093	1.05099e+07	1.05408e+07	2156.1	28698.8	0.000205107	0.00273007		8195637	8.17389e+06	8.21753e+06	21751.6	21890	0.00265405	0.00267094
260	44211	23072880	2.30901e+07	1.02328e+07	17246.8	1.28401e+07	0.00074749	0.5565		10527683	1.05278e+07	1.05717e+07	73.0646	44063.1	6.94023e-06	0.00418545		8256536	8.27729e+06	8.30948e+06	20750.7	52941.6	0.00251325	0.00641208
261	44212	23296056	2.33353e+07	1.02825e+07	39216.4	1.30136e+07	0.00168339	0.558617		10542841	1.05443e+07	1.05725e+07	1507.15	29634.2	0.000142955	0.00281083		8324294	8.31732e+06	8.35881e+06	6977.6	34515.3	0.000838221	0.00414633
262	44213	23535336	2.35397e+07	1.03402e+07	4314.36	1.31951e+07	0.000183314	0.560652		10557985	1.05586e+07	1.05771e+07	588.25	19089.2	5.57161e-05	0.00180804		8393492	8.39507e+06	8.409e+06	1582.59	15505	0.000188549	0.00184727
263	44214	23748301	2.37749e+07	1.04008e+07	26567.7	1.33475e+07	0.00111872	0.562038		10571773	1.05691e+07	1.05807e+07	2656.44	8942.3	0.000251276	0.000845866		8455059	8.44932e+06	8.45493e+06	5736.5	129.95	0.00067847	1.53696e-05
264	44215	23931836	2.39654e+07	1.04597e+07	33606.2	1.34722e+07	0.00140425	0.562939		10581837	1.05857e+07	1.0577e+07	3818.19	4808.24	0.000360824	0.000454386		8488099	8.49437e+06	8.47035e+06	6267.78	17748.6	0.00073842	0.002091
265	44216	24083122	2.41289e+07	1.04746e+07	45793.4	1.36085e+07	0.00190147	0.565063		10595660	1.05961e+07	1.05794e+07	455.804	16228.6	4.3018e-05	0.00153163		8511770	8.52987e+06	8.48772e+06	18097.6	24047.5	0.00212618	0.00282521
266	44217	24233750	2.42626e+07	1.05508e+07	28826.2	1.3683e+07	0.00118951	0.564625		10610883	1.0608e+07	1.05904e+07	2849.55	20486.7	0.00026855	0.00193073		8573864	8.55644e+06	8.54388e+06	17425.4	29986.8	0.00203238	0.00349747
267	44218	24421965	2.44134e+07	1.04438e+07	8577.92	1.39782e+07	0.000351238	0.57236		10625428	1.06249e+07	1.06009e+07	489.584	24576.5	4.60766e-05	0.00231299		8638249	8.64362e+06	8.61159e+06	5372.13	26654.1	0.000621901	0.00308559
268	44219	24609923	2.46359e+07	1.05375e+07	25959.7	1.40724e+07	0.00105485	0.571819		10639684	1.06399e+07	1.06147e+07	214.86	24964.9	2.01942e-05	0.0023464		8697368	8.70592e+06	8.68188e+06	8548.71	15484.3	0.000982908	0.00178034
269	44220	24799815	2.48174e+07	1.06347e+07	17621.7	1.41651e+07	0.000710558	0.571178		10654533	1.06547e+07	1.06322e+07	147.716	22283.7	1.38641e-05	0.00209148		8753920	8.76398e+06	8.7507e+06	10058.5	3220.87	0.00114903	0.000367935
270	44221	24964362	2.49905e+07	1.07285e+07	26132	1.42358e+07	0.00104677	0.570246		10667736	1.06654e+07	1.06485e+07	2354.45	19253.1	0.000220707	0.0018048		8816254	8.80699e+06	8.81247e+06	9266.96	3779.56	0.00105112	0.000428704
271	44222	25108239	2.51261e+07	1.08127e+07	17877.3	1.42955e+07	0.000712009	0.569356		10676838	1.06813e+07	1.06569e+07	4412.79	19944.5	0.000413305	0.00186801		8844577	8.85771e+06	8.83958e+06	13128.4	4996.16	0.00148434	0.000564884
272	44223	25242372	2.52542e+07	1.08426e+07	11825.6	1.43998e+07	0.00046848	0.570461		10689527	1.06904e+07	1.06709e+07	909.053	18600.9	8.50414e-05	0.0017401		8871393	8.88174e+06	8.86578e+06	10349	5608.63	0.00116656	0.000632215
273	44224	25389028	2.53964e+07	1.0926e+07	7371.27	1.44631e+07	0.000290333	0.569658		10701193	1.07014e+07	1.0693e+07	235.455	8156.74	2.20027e-05	0.000762227		8933356	8.92059e+06	8.92964e+06	12770.8	3715.42	0.00142956	0.000415905
274	44225	25548184	2.55544e+07	1.08096e+07	6251.75	1.47386e+07	0.000244704	0.576895		10720048	1.0713e+07	1.0714e+07	7020.54	6025.66	0.000654898	0.000562093		8996876	9.00019e+06	9.00276e+06	3311.62	5884.58	0.000368086	0.000654069
275	44226	25703952	2.57242e+07	1.08907e+07	20281.5	1.48132e+07	0.000789042	0.576301		10733131	1.07358e+07	1.07378e+07	2684.44	4698.56	0.000250108	0.000437762		9058687	9.05653e+06	9.07584e+06	2152.09	17153.8	0.000237572	0.00189363
276	44227	25868465	2.58674e+07	1.09654e+07	1028.78	1.49031e+07	3.97698e-05	0.57611		10746183	1.07499e+07	1.07647e+07	3697.5	18532.9	0.000344076	0.0017246		9118513	9.1249e+06	9.14482e+06	6391.51	26307.6	0.000700937	0.00288508
277	44228	26005454	2.60273e+07	1.1027e+07	21880.7	1.49784e+07	0.00084139	0.575973		10757610	1.07544e+07	1.07897e+07	3256.96	32065.4	0.000302758	0.00298071		9176975	9.16918e+06	9.20412e+06	7797.27	27149.5	0.000849656	0.00295844
278	44229	26117612	2.6144e+07	1.10702e+07	26417.8	1.50475e+07	0.00101149	0.576142		10766245	1.07709e+07	1.08061e+07	4618.24	39871.9	0.000428956	0.00370342		9204731	9.21626e+06	9.22521e+06	11531.1	20475.3	0.00125273	0.00222443
279	44230	26246433	2.62402e+07	1.10507e+07	6222.85	1.51958e+07	0.000237093	0.578965		10777284	1.07745e+07	1.08035e+07	2750.44	26223.4	0.000255207	0.00243321		9229322	9.24247e+06	9.23764e+06	13143.9	8321.12	0.00142415	0.000901596
280	44231	26368284	2.6386e+07	1.10803e+07	17732.2	1.5288e+07	0.000672482	0.579787		10790183	1.07928e+07	1.08086e+07	2572.41	18413.3	0.000238403	0.00170649		9283418	9.27657e+06	9.28816e+06	6846.52	4746.18	0.0007375	0.000511254
281	44232	26477096	2.65083e+07	1.09045e+07	31232.8	1.55726e+07	0.00117961	0.588153		10802591	1.0803e+07	1.08121e+07	437.943	9554.33	4.05405e-05	0.000884448		9339420	9.34712e+06	9.34751e+06	7696.56	8086.29	0.000824094	0.000865824
282	44233	26602317	2.6607e+07	1.09272e+07	4644.7	1.56751e+07	0.000174598	0.589239		10814304	1.08127e+07	1.08183e+07	1559.05	3947.03	0.000144165	0.000364982		9396293	9.39875e+06	9.40644e+06	2457.02	10149.9	0.000261488	0.0010802
283	44234	26726996	2.67322e+07	1.09435e+07	5244.83	1.57835e+07	0.000196237	0.590546		10826363	1.08262e+07	1.08273e+07	170.236	917.874	1.57242e-05	8.47814e-05		9447165	9.45973e+06	9.46126e+06	12565.2	14098.3	0.00133005	0.00149233
284	44235	26835366	2.6852e+07	1.0949e+07	16622.2	1.58863e+07	0.000619415	0.591992		10838194	1.08353e+07	1.08343e+07	2851.49	3875	0.000263096	0.000357532		9497795	9.49319e+06	9.50672e+06	4604.16	8926.36	0.000484761	0.000939835
285	44236	26927037	2.69519e+07	1.09406e+07	24826.9	1.59864e+07	0.000922007	0.593693		10847304	1.08493e+07	1.08329e+07	2039.91	14404.7	0.000188057	0.00132795		9524640	9.53388e+06	9.51388e+06	9238.35	10761.2	0.000969942	0.00112982
286	44237	27009290	2.7028e+07	1.08769e+07	18726	1.61324e+07	0.000693316	0.59729		10858371	1.08598e+07	1.08369e+07	1431.87	21451.9	0.000131868	0.00197561		9548079	9.55942e+06	9.5202e+06	11338.8	27882.5	0.00118754	0.00292022
287	44238	27100738	2.7101e+07	1.08697e+07	239.486	1.6231e+07	8.83689e-06	0.598913		10871294	1.08696e+07	1.08491e+07	1673.79	22229	0.000153964	0.00204475		9599565	9.58987e+06	9.56794e+06	9692.93	31624.9	0.00100973	0.00329441
288	44239	27199733	2.72054e+07	1.06709e+07	5711.81	1.65288e+07	0.000209995	0.607682		10880603	1.0883e+07	1.08602e+07	2397.26	20414.2	0.000220325	0.0018762		9659167	9.65869e+06	9.62726e+06	481.088	31908.3	4.98063e-05	0.00330342
289	44240	27298744	2.73112e+07	1.06771e+07	12503.5	1.66216e+07	0.000458026	0.608878		10892746	1.08911e+07	1.08745e+07	1653.83	18231.4	0.000151828	0.00167372		9713909	9.71573e+06	9.68896e+06	1821.95	24948.1	0.000187561	0.00256829
290	44241	27396334	2.74034e+07	1.06882e+07	7054.7	1.67081e+07	0.000257505	0.609867		10904940	1.09045e+07	1.08925e+07	419.329	12429.2	3.84531e-05	0.00113978		9765455	9.76966e+06	9.74949e+06	4200.93	15969.8	0.000430183	0.00163533
291	44242	27480934	2.74924e+07	1.07003e+07	11449.5	1.67806e+07	0.000416636	0.610626		10916589	1.09154e+07	1.09093e+07	1198.48	7280.68	0.000109785	0.000666937		9809754	9.80968e+06	9.80361e+06	70.4633	6147.11	7.18298e-06	0.000626633
292	44243	27547225	2.7565e+07	1.07104e+07	17811.7	1.68368e+07	0.000646588	0.611198		10925710	1.0927e+07	1.09184e+07	1318.06	7273.38	0.000120638	0.000665712		9834513	9.84117e+06	9.82151e+06	6658.8	13000.4	0.000677085	0.00132192
293	44244	27605382	2.76213e+07	1.06774e+07	15950.3	1.6928e+07	0.000577798	0.613213		10937320	1.09392e+07	1.09339e+07	1872.1	3391.79	0.000171166	0.000310111		9866710	9.86692e+06	9.84184e+06	209.174	24865.1	2.12e-05	0.0025201
294	44245	27662790	2.76769e+07	1.07103e+07	14119.4	1.69525e+07	0.00051041	0.612827		10950201	1.09461e+07	1.09585e+07	4150.59	8321.92	0.000379043	0.000759978		9921981	9.91439e+06	9.90834e+06	7595.21	13637.7	0.000765493	0.0013745
295	44246	27726722	2.77359e+07	1.0563e+07	9185.82	1.71637e+07	0.000331299	0.619033		10963394	1.09625e+07	1.0983e+07	937.536	19585.3	8.55151e-05	0.00178643		9978747	9.98078e+06	9.99011e+06	2035.35	11366.7	0.000203969	0.00113909
296	44247	27795053	2.78043e+07	1.06258e+07	9279.88	1.71692e+07	0.000333868	0.617708		10977387	1.09776e+07	1.10115e+07	165.434	34147.3	1.50705e-05	0.00311069		10030626	1.00343e+07	1.00775e+07	3713.43	46865.1	0.000370209	0.0046722
297	44248	27868537	2.78711e+07	1.07001e+07	2590.18	1.71684e+07	9.2943e-05	0.61605		10991651	1.09917e+07	1.10446e+07	57.4052	52963.7	5.22261e-06	0.00481854		10081676	1.00828e+07	1.01665e+07	1133.82	84864.1	0.000112463	0.00841766
298	44249	27934436	2.79407e+07	1.07803e+07	6253.82	1.71541e+07	0.000223875	0.614086		11005850	1.10034e+07	1.10431e+07	2452.58	37243.1	0.000222843	0.00338394		10139148	1.01228e+07	1.01969e+07	16329.9	57761.3	0.00161058	0.00569686
299	44250	27990037	2.79982e+07	1.08611e+07	8172.06	1.71289e+07	0.000291963	0.611966		11016434	1.10196e+07	1.10343e+07	3152.48	17904.8	0.000286162	0.00162528		10168174	1.01802e+07	1.01912e+07	12002.5	23032.7	0.0011804	0.00226517
300	44251	28046235	2.80453e+07	1.08983e+07	942.931	1.71479e+07	3.36206e-05	0.611415		11030176	1.10304e+07	1.10324e+07	186.752	2251.32	1.6931e-05	0.000204106		10195160	1.0204e+07	1.01893e+07	8864.54	5857.13	0.000869485	0.000574501
301	44252	28116662	2.81043e+07	1.10008e+07	12349.9	1.71159e+07	0.000439238	0.608745		11046914	1.10432e+07	1.10399e+07	3754.6	6964.31	0.000339878	0.00063043		10257875	1.024e+07	1.02359e+07	17826.9	21989.4	0.00173788	0.00214366
302	44253	28189229	2.81877e+07	1.0913e+07	1554.16	1.72762e+07	5.5133e-05	0.612865		11063491	1.10632e+07	1.10474e+07	301.498	16064.4	2.72516e-05	0.00145202		10324463	1.03202e+07	1.02983e+07	4220.03	26165.4	0.000408741	0.00253431
303	44254	28260929	2.82646e+07	1.10352e+07	3624.38	1.72258e+07	0.000128247	0.609526		11079979	1.10802e+07	1.1059e+07	201.893	21012.3	1.82215e-05	0.00189642		10390461	1.03814e+07	1.0366e+07	9072.26	24444	0.000873134	0.00235255
304	44255	28334365	2.83308e+07	1.11609e+07	3525.02	1.71734e+07	0.000124408	0.6061		11096731	1.10977e+07	1.10748e+07	994.268	21897.6	8.96001e-05	0.00197334		10455630	1.0454e+07	1.04345e+07	1622.4	21129.8	0.00015517	0.0020209
305	44256	28402020	2.84013e+07	1.12825e+07	694.84	1.71195e+07	2.44645e-05	0.602758		11112241	1.11106e+07	1.10899e+07	1677.08	22388.1	0.000150921	0.00201473		10517232	1.05071e+07	1.04974e+07	10118.3	19855.1	0.00096207	0.00188786
306	44257	28453995	2.84661e+07	1.13926e+07	12099	1.70614e+07	0.000425212	0.599615		11124527	1.11271e+07	1.10972e+07	2598.6	27302.6	0.000233592	0.00245427		10551259	1.05569e+07	1.05219e+07	5607	29334.2	0.000531406	0.00278016
307	44258	28505136	2.85117e+07	1.14432e+07	6597.51	1.70619e+07	0.00023145	0.598555		11139516	1.11413e+07	1.1111e+07	1795.58	28548.8	0.00016119	0.00256284		10587001	1.05916e+07	1.05487e+07	4630.89	38310	0.000437413	0.00361859
308	44259	28559465	2.85626e+07	1.15476e+07	3093.46	1.70118e+07	0.000108317	0.595664		11156923	1.1155e+07	1.11336e+07	1903.37	23295.2	0.0001706	0.00208796		10646926	1.064e+07	1.06237e+07	6885.2	23197.1	0.000646684	0.00217876
309	44260	28625173	2.86211e+07	1.14374e+07	4033.93	1.71878e+07	0.000140922	0.600444		11173761	1.11734e+07	1.11556e+07	351.657	18150.4	3.14717e-05	0.00162438		10718630	1.07139e+07	1.07132e+07	4767.93	5411.97	0.000444827	0.000504913
310	44261	28690435	2.86952e+07	1.15322e+07	4810.45	1.71583e+07	0.000167667	0.598049		11192088	1.11909e+07	1.1181e+07	1163.62	11067.5	0.000103968	0.000988864		10793732	1.07886e+07	1.08061e+07	5143.77	12373.2	0.000476551	0.00114633
311	44262	28754348	2.87582e+07	1.16159e+07	3886.34	1.71384e+07	0.000135156	0.59603		11210799	1.12102e+07	1.12101e+07	563.577	675.925	5.02709e-05	6.02923e-05		10869227	1.08663e+07	1.08975e+07	2889.44	28315.7	0.000265836	0.00260513
312	44263	28811793	2.88141e+07	1.16814e+07	2278.7	1.71304e+07	7.9089e-05	0.594562		11229398	1.12263e+07	1.12377e+07	3087.38	8312.42	0.000274938	0.000740237		10938836	1.09282e+07	1.09808e+07	10636.7	41977.1	0.000972382	0.00383744
313	44264	28855174	2.88666e+07	1.17227e+07	11442.4	1.71324e+07	0.000396544	0.593738		11244786	1.12468e+07	1.12569e+07	2007.09	12149.8	0.00017849	0.00108048		11019344	1.09875e+07	1.10217e+07	31815.4	2326	0.00288723	0.000211083
314	44265	28898393	2.89018e+07	1.16933e+07	3423.91	1.72051e+07	0.000118481	0.595365		11262707	1.12643e+07	1.12821e+07	1642.88	19372.6	0.000145869	0.00172007		11051665	1.10831e+07	1.10625e+07	31463.8	10873.3	0.00284698	0.00098386
315	44266	28952219	2.89483e+07	1.17116e+07	3875.15	1.72406e+07	0.000133847	0.595485		11285561	1.12801e+07	1.13159e+07	5510.69	30302.3	0.000488296	0.00268505		11122429	1.10976e+07	1.11519e+07	24834	29472.7	0.00223279	0.00264985
316	44267	29014024	2.90113e+07	1.15093e+07	2688.87	1.75047e+07	9.26748e-05	0.603319		11308846	1.1307e+07	1.13329e+07	1872.82	24037.7	0.000165607	0.00212557		11202305	1.12014e+07	1.12307e+07	951.722	28411	8.49577e-05	0.00253617
317	44268	29074014	2.90789e+07	1.15136e+07	4857.43	1.75604e+07	0.000167071	0.60399		11333728	1.13325e+07	1.13532e+07	1277.11	19501.8	0.000112682	0.00172068		11277717	1.12812e+07	1.13112e+07	3441.62	33483.6	0.00030517	0.00296901
318	44269	29138079	2.9134e+07	1.15088e+07	4057.63	1.76293e+07	0.000139255	0.605025		11359048	1.13588e+07	1.13774e+07	249.578	18324.9	2.19717e-05	0.00161324		11363380	1.13502e+07	1.13886e+07	13134.7	25248.5	0.00115588	0.00222192
319	44270	29190240	2.91945e+07	1.14913e+07	4235.52	1.76989e+07	0.000145101	0.60633		11385339	1.13818e+07	1.14003e+07	3539.43	14924.8	0.000310876	0.00131088		11439558	1.14531e+07	1.14564e+07	13561.3	16843.5	0.00118547	0.00147239
320	44271	29237553	2.92395e+07	1.14589e+07	1970.34	1.77786e+07	6.73908e-05	0.608075		11409831	1.14091e+07	1.14152e+07	753.779	5394.6	6.6064e-05	0.000472803		11483370	1.14964e+07	1.14794e+07	13064.5	3984.79	0.00113769	0.000347005
321	44272	29281109	2.92858e+07	1.13696e+07	4646.17	1.79115e+07	0.000158675	0.611708		11438734	1.14388e+07	1.1437e+07	28.4561	1739.36	2.4877e-06	0.000152059		11519609	1.15345e+07	1.15023e+07	14932.8	17326.3	0.00129629	0.00150407
322	44273	29332777	2.93309e+07	1.13418e+07	1900.52	1.79909e+07	6.47916e-05	0.613339		11474605	1.14678e+07	1.14686e+07	6758.23	6006.46	0.000588973	0.000523457		11603535	1.15806e+07	1.15757e+07	22953.1	27788.5	0.00197812	0.00239483
323	44274	29394468	2.93881e+07	1.11181e+07	6356.99	1.82764e+07	0.000216265	0.621764		11514331	1.15087e+07	1.15006e+07	5664.12	13702.4	0.000491919	0.00119003		11693838	1.16889e+07	1.16636e+07	4908.26	30209.9	0.00041973	0.0025834
324	44275	29457026	2.94586e+07	1.11131e+07	1597.67	1.83439e+07	5.42372e-05	0.622735		11555284	1.15525e+07	1.15378e+07	2790.76	17503	0.000241514	0.00151472		11780820	1.17808e+07	1.17546e+07	40.3685	26204.4	3.42663e-06	0.00222433
325	44276	29519025	2.95174e+07	1.11196e+07	1575.3	1.83995e+07	5.33657e-05	0.623309		11599130	1.15966e+07	1.15808e+07	2509.79	18291.4	0.000216377	0.00157697		11871390	1.1868e+07	1.18442e+07	3344.78	27207	0.000281751	0.00229181
326	44277	29577232	2.95756e+07	1.11349e+07	1664.5	1.84423e+07	5.62763e-05	0.62353		11646081	1.16397e+07	1.1625e+07	6343.51	21119.8	0.000544691	0.00181347		11950459	1.19462e+07	1.19258e+07	4280.03	24658	0.000358148	0.00206335
327	44278	29622285	2.963e+07	1.11574e+07	7724.69	1.84649e+07	0.000260773	0.623346		11686796	1.16908e+07	1.16636e+07	4024.72	23198.3	0.000344381	0.001985		11998233	1.20028e+07	1.19632e+07	4577.18	35054.8	0.000381488	0.00292167
328	44279	29670655	2.96692e+07	1.11453e+07	1490.74	1.85253e+07	5.02429e-05	0.624365		11734058	1.17347e+07	1.1712e+07	602.301	22049.4	5.13293e-05	0.00187909		12047526	1.20547e+07	1.20029e+07	7204.35	44636.3	0.000597994	0.00370502
329	44280	29728567	2.97225e+07	1.12138e+07	6029.86	1.85147e+07	0.000202831	0.622793		11787534	1.17837e+07	1.17736e+07	3876.87	13967.1	0.000328896	0.0011849		12130019	1.21201e+07	1.20979e+07	9905.85	32145.9	0.000816639	0.00265011
330	44281	29796513	2.97896e+07	1.11059e+07	6952.15	1.86906e+07	0.000233321	0.627275		11846652	1.1841e+07	1.18389e+07	5652.24	7772.84	0.000477117	0.000656122		12220011	1.22202e+07	1.22107e+07	214.158	9332.22	1.75252e-05	0.000763683
331	44282	29862197	2.98644e+07	1.12322e+07	2190.38	1.863e+07	7.33495e-05	0.623866		11908910	1.19036e+07	1.1913e+07	5312.54	4050.59	0.000446098	0.000340131		12320169	1.23125e+07	1.23296e+07	7638.23	9383.57	0.000619977	0.000761643
332	44283	29937164	2.99262e+07	1.13857e+07	10935.2	1.85514e+07	0.00036527	0.619679		11971624	1.1975e+07	1.19968e+07	3345.41	25183.2	0.000279445	0.00210357		12404414	1.24173e+07	1.24497e+07	12866.5	45285.6	0.00103725	0.00365077
333	44284	29999940	3.00012e+07	1.15616e+07	1275.55	1.84383e+07	4.25184e-05	0.614611		12039644	1.20302e+07	1.20856e+07	9467	45916.1	0.000786319	0.00381375		12490362	1.24753e+07	1.25641e+07	15059	73742.4	0.00120565	0.00590394
334	44285	30052876	3.00584e+07	1.17549e+07	5520.14	1.82979e+07	0.000183681	0.608858		12095855	1.21038e+07	1.21725e+07	7913.44	76613.9	0.000654227	0.00633389		12534688	1.25553e+07	1.26342e+07	20648.5	99558.5	0.00164731	0.00794264
335	44286	30110992	3.0106e+07	1.19176e+07	5030.62	1.81934e+07	0.000167069	0.604211		12149335	1.21622e+07	1.22072e+07	12857.1	57864.9	0.00105825	0.00476281		12573615	1.25903e+07	1.26234e+07	16723.8	49739.5	0.00133007	0.00395587
336	44287	30172401	3.01717e+07	1.21682e+07	686.205	1.80042e+07	2.27428e-05	0.596712		12221665	1.22091e+07	1.22586e+07	12548.2	36958.4	0.00102672	0.00302401		12658109	1.26405e+07	1.26711e+07	17608.3	13006.2	0.00139107	0.0010275
337	44288	30242950	3.02373e+07	1.22227e+07	5666.77	1.80203e+07	0.000187375	0.59585		12303131	1.2292e+07	1.23168e+07	11134.2	13686.2	0.000904987	0.00111241		12748747	1.27582e+07	1.27374e+07	9451.72	11341.3	0.000741385	0.000889603
338	44289	30316482	3.0316e+07	1.25258e+07	453.773	1.77907e+07	1.49679e-05	0.586832		12392260	1.23806e+07	1.23868e+07	11625.5	5453.65	0.000938125	0.000440085		12839844	1.28394e+07	1.28094e+07	466.279	30463.6	3.6315e-05	0.00237258
339	44290	30386932	3.03876e+07	1.28483e+07	620.388	1.75387e+07	2.04163e-05	0.577178		12485509	1.24835e+07	1.24694e+07	1959.41	16112	0.000156934	0.00129046		12910082	1.29355e+07	1.28816e+07	25404.4	28516.3	0.00196779	0.00220884
340	44291	30450306	3.04516e+07	1.31792e+07	1271.51	1.72711e+07	4.1757e-05	0.567189		12589067	1.25748e+07	1.25593e+07	14264.8	29770.8	0.00113311	0.00236482		12953597	1.29759e+07	1.29463e+07	22339.5	7304.67	0.00172458	0.00056391
341	44292	30495569	3.05111e+07	1.35074e+07	15548.3	1.69882e+07	0.000509855	0.55707		12686049	1.26743e+07	1.26492e+07	11779.1	36822.6	0.000928508	0.00290261		12984956	1.29932e+07	1.29639e+07	8224.66	21088.4	0.000633399	0.00162406
342	44293	30552370	3.05457e+07	1.37714e+07	6621.38	1.6781e+07	0.000216722	0.549253		12801785	1.27918e+07	1.27553e+07	10017.6	46448.5	0.000782515	0.00362829		13013601	1.30389e+07	1.29839e+07	25310.9	29747.4	0.00194496	0.00228587
343	44294	30616113	3.06127e+07	1.41023e+07	3389.02	1.65138e+07	0.000110694	0.539383		12928574	1.29211e+07	1.2881e+07	7476.43	47543.8	0.000578288	0.00367742		13100580	1.30765e+07	1.30622e+07	24062	38410.9	0.00183671	0.002932
344	44295	30691144	3.0686e+07	1.41663e+07	5129.27	1.65249e+07	0.000167125	0.538425		13060542	1.30608e+07	1.30158e+07	247.281	44771.7	1.89334e-05	0.00342801		13193205	1.31999e+07	1.31576e+07	6645.15	35586.4	0.000503679	0.00269733
345	44296	30766612	3.07664e+07	1.44744e+07	258.152	1.62922e+07	8.39066e-06	0.529542		13205926	1.3192e+07	1.31646e+07	13973.3	41349.6	0.00105811	0.00313114		13279857	1.32807e+07	1.32568e+07	844.387	23082.3	6.3584e-05	0.00173814
346	44297	30842855	3.08388e+07	1.47569e+07	4028.9	1.6086e+07	0.000130627	0.521546		13358805	1.3357e+07	1.33281e+07	1815.04	30739.8	0.000135868	0.00230109		13373174	1.33509e+07	1.33538e+07	22256.4	19411.3	0.00166426	0.00145151
347	44298	30910180	3.09082e+07	1.49983e+07	1969.99	1.59119e+07	6.37329e-05	0.514778		13527717	1.35052e+07	1.35003e+07	22536.6	27406.2	0.00166595	0.00202593		13445006	1.34379e+07	1.34405e+07	7084.54	4539.47	0.000526927	0.000337632
348	44299	30963476	3.09734e+07	1.51845e+07	9897.67	1.5779e+07	0.000319656	0.509599		13689453	1.36935e+07	1.36731e+07	4019.96	16362.4	0.000293654	0.00119525		13482023	1.34844e+07	1.34757e+07	2357.81	6340.64	0.000174886	0.000470303
349	44300	31024687	3.10194e+07	1.52483e+07	5238.76	1.57764e+07	0.000168858	0.508511		13873825	1.38704e+07	1.38633e+07	3458.94	10483	0.000249314	0.000755593		13517808	1.3532e+07	1.35105e+07	14231.5	7283.84	0.0010528	0.000538833
350	44301	31096362	3.10898e+07	1.53384e+07	6586.91	1.57579e+07	0.000211822	0.506745		14074564	1.40536e+07	1.40745e+07	20969.8	84.7883	0.00148991	6.02422e-06		13599994	1.35851e+07	1.3603e+07	14854.3	3002.59	0.00109223	0.000220779
351	44302	31167446	3.11718e+07	1.50991e+07	4311.4	1.60684e+07	0.00013833	0.51555		14291917	1.42802e+07	1.42947e+07	11699.1	2788.13	0.000818579	0.000195085		13673507	1.36911e+07	1.37106e+07	17614.8	37119.3	0.00128824	0.00271469
352	44303	31239080	3.12423e+07	1.50872e+07	3213.06	1.61519e+07	0.000102854	0.51704		14526609	1.45079e+07	1.45291e+07	18726.3	2447.76	0.0012891	0.000168502		13746681	1.37588e+07	1.38197e+07	12138.8	72982.7	0.000883036	0.00530912
353	44304	31310170	3.1309e+07	1.50178e+07	1203.71	1.62924e+07	3.84448e-05	0.520355		14788109	1.47729e+07	1.48027e+07	15240.3	14570.1	0.00103057	0.000985258		13832455	1.38303e+07	1.38948e+07	2167.39	62300.7	0.000156689	0.00450395
354	44305	31387274	3.13752e+07	1.48847e+07	12033.3	1.65025e+07	0.000383382	0.525772		15061919	1.50376e+07	1.50846e+07	24306.9	22708.7	0.0016138	0.00150769		13900091	1.39031e+07	1.39568e+07	3004.91	56718.2	0.000216179	0.00408042
355	44306	31436451	3.14591e+07	1.46856e+07	22603.8	1.67509e+07	0.00071903	0.53285		15321089	1.53378e+07	1.53652e+07	16693.4	44071.5	0.00108957	0.00287653		13943071	1.39454e+07	1.39637e+07	2312.55	20671.4	0.000165857	0.00148256
356	44307	31471756	3.1494e+07	1.43692e+07	22289	1.71026e+07	0.000708223	0.543426		15616130	1.56054e+07	1.56626e+07	10756.9	46502.2	0.000688832	0.00297783		13973695	1.39991e+07	1.39688e+07	25355.6	4876.88	0.00181452	0.000349004
357	44308	31529369	3.15165e+07	1.4089e+07	12840.2	1.74404e+07	0.000407246	0.553147		15930965	1.59137e+07	1.59805e+07	17226.3	49513.2	0.00108131	0.00310799		14043076	1.40298e+07	1.40319e+07	13262.5	11187.4	0.000944416	0.000796646
358	44309	31592571	3.15918e+07	1.35313e+07	805.841	1.80612e+07	2.55073e-05	0.571693		16263695	1.62553e+07	1.63049e+07	8426.79	41176.1	0.000518135	0.00253178		14122795	1.41196e+07	1.41094e+07	3215.87	13385	0.000227708	0.000947757
359	44310	31654507	3.16633e+07	1.32107e+07	8797.56	1.84438e+07	0.000277924	0.582659		16610481	1.66118e+07	1.66409e+07	1280.2	30442.1	7.7072e-05	0.0018327		14167973	1.42064e+07	1.41876e+07	38404.4	19586.6	0.00271065	0.00138246
360	44311	31716627	3.17224e+07	1.28738e+07	5806.69	1.88428e+07	0.00018308	0.594098		16960172	1.69864e+07	1.69883e+07	26225.4	28157.7	0.0015463	0.00166023		14237078	1.42301e+07	1.42606e+07	7009.78	23553.8	0.000492361	0.0016544
361	44312	31768221	3.17736e+07	1.25227e+07	5427.88	1.92455e+07	0.000170859	0.605809		17313163	1.73003e+07	1.73384e+07	12821.8	25228.4	0.000740583	0.00145718		14308215	1.43053e+07	1.43206e+07	2942.39	12411.8	0.000205644	0.000867458
362	44313	31808681	3.18143e+07	1.21608e+07	5607.13	1.96479e+07	0.000176277	0.617689		17636307	1.7677e+07	1.76792e+07	40741.5	42873.3	0.00231009	0.00243097		14340787	1.43566e+07	1.43248e+07	15843.6	15937.9	0.00110479	0.00111137
363	44314	31839375	3.18537e+07	1.17501e+07	14352.1	2.00893e+07	0.000450766	0.630958		17997267	1.80042e+07	1.8031e+07	6976	33725.4	0.000387614	0.00187392		14369423	1.43824e+07	1.43278e+07	12931.1	41650.5	0.000899905	0.00289855
364	44315	31889577	3.18807e+07	1.14179e+07	8923.99	2.04717e+07	0.00027984	0.641955		18376524	1.83648e+07	1.83971e+07	11724.5	20529.8	0.000638013	0.00111718		14441563	1.44298e+07	1.43905e+07	11733.8	51086.4	0.000812505	0.00353746
365	44316	31944186	3.19442e+07	1.09096e+07	51.5991	2.10346e+07	1.61529e-06	0.658479		18762976	1.87754e+07	1.87608e+07	12427.9	2201.71	0.000662361	0.000117344		14521289	1.45084e+07	1.44686e+07	12918.9	52735.4	0.000889655	0.00363159
366	44317	31999758	3.20048e+07	1.06389e+07	5046.52	2.13609e+07	0.000157705	0.667532		19164969	1.91557e+07	1.91273e+07	9262.55	37651.8	0.000483307	0.00196462		14590678	1.45909e+07	1.45478e+07	224.809	42841.3	1.54077e-05	0.00293621
367	44318	32054667	3.20546e+07	1.03981e+07	73.9589	2.16565e+07	2.30727e-06	0.675613		19557457	1.95821e+07	1.94957e+07	24613.9	61797.4	0.00125854	0.00315979		14659011	1.46634e+07	1.46224e+07	4362.57	36652.1	0.000297603	0.00250031
368	44319	32102964	3.21039e+07	1.01858e+07	984.311	2.19172e+07	3.06611e-05	0.682715		19925604	1.99309e+07	1.98552e+07	5261.91	70367.9	0.000264078	0.00353153		14725975	1.4717e+07	1.46837e+07	8926.47	42235.7	0.000606172	0.00286811
369	44320	32139394	3.2145e+07	1.0001e+07	5648.91	2.21384e+07	0.000175763	0.688826		20282833	2.03079e+07	2.0192e+07	25095.7	90872.4	0.00123729	0.00448026		14754910	1.47695e+07	1.46882e+07	14620.9	66743.8	0.000990917	0.00452349
370	44321	32172554	3.21796e+07	9.80768e+06	7017.44	2.23649e+07	0.000218119	0.695154		20665148	2.06806e+07	2.05286e+07	15498.9	136571	0.000750002	0.00660874		14779529	1.47955e+07	1.46908e+07	16000.2	88731.6	0.00108259	0.00600368
371	44322	32215254	3.22123e+07	9.70758e+06	2983.67	2.25077e+07	9.26168e-05	0.698665		21077410	2.10533e+07	2.08683e+07	24153.6	209080	0.00114595	0.00991963		14856888	1.48353e+07	1.47535e+07	21557.9	103422	0.00145104	0.00696119
372	44323	32259830	3.22632e+07	9.47869e+06	3336.23	2.27811e+07	0.000103417	0.706177		21491598	2.14988e+07	2.13313e+07	7245.25	160292	0.00033712	0.00745834		14930183	1.49384e+07	1.48755e+07	8202.76	54687.9	0.000549408	0.00366291
373	44324	32302690	3.231e+07	9.47316e+06	7321.78	2.28295e+07	0.000226662	0.706738		21892676	2.19196e+07	2.17895e+07	26908.6	103132	0.00122911	0.00471081		15003563	1.49999e+07	1.49976e+07	3646.73	5948.02	0.000243058	0.00039644
374	44325	32347164	3.23478e+07	9.51182e+06	590.91	2.28353e+07	1.82678e-05	0.705946		22296414	2.22879e+07	2.22417e+07	8517.81	54676.2	0.000382026	0.00245224		15082449	1.50794e+07	1.51132e+07	3033.02	30724.9	0.000201096	0.00203713
375	44326	32384005	3.23885e+07	9.59077e+06	4512.84	2.27932e+07	0.000139354	0.703842		22662575	2.2676e+07	2.26758e+07	13432	13245.4	0.000592697	0.000584463		15145879	1.51437e+07	1.5213e+07	2183.24	67080.4	0.000144147	0.00442895
376	44327	32411271	3.24198e+07	9.70645e+06	8552.17	2.27048e+07	0.000263864	0.700523		22992517	2.30485e+07	2.30758e+07	55995.9	83268.5	0.0024354	0.00362155		15184790	1.51827e+07	1.52511e+07	2075.42	66302.3	0.000136678	0.00436636
377	44328	32435877	3.2443e+07	9.8201e+06	7086.01	2.26158e+07	0.000218462	0.697246		23340938	2.33717e+07	2.34678e+07	30734.1	126871	0.00131675	0.00543557		15209990	1.52337e+07	1.52838e+07	23743.7	73809.3	0.00156106	0.00485269
378	44329	32468999	3.24667e+07	1.00304e+07	2292.31	2.24386e+07	7.06e-05	0.691077		23703665	2.37116e+07	2.3856e+07	7947.32	152354	0.000335278	0.00642744		15282705	1.52615e+07	1.53748e+07	21199.7	92090.1	0.00138717	0.00602577
379	44330	32504852	3.25062e+07	1.01041e+07	1372	2.24007e+07	4.22089e-05	0.68915		24046809	2.40579e+07	2.42192e+07	11087	172395	0.00046106	0.00716913		15359397	1.53616e+07	1.54765e+07	2230.57	117147	0.000145225	0.00762707
380	44331	32545279	3.25454e+07	1.04097e+07	74.0818	2.21356e+07	2.27627e-06	0.680147		24372907	2.44051e+07	2.45646e+07	32209.7	191726	0.00132154	0.00786637		15433989	1.54375e+07	1.55733e+07	3505.23	139271	0.000227111	0.00902364
381	44332	32580596	3.25849e+07	1.07603e+07	4275.65	2.18203e+07	0.000131233	0.669734		24684077	2.47008e+07	2.48919e+07	16762.8	207784	0.000679095	0.00841774		15519525	1.55089e+07	1.56578e+07	10658.4	138317	0.000686776	0.00891246
382	44333	32610049	3.26133e+07	1.11492e+07	3276.46	2.14609e+07	0.000100474	0.658106		24965463	2.49589e+07	2.51887e+07	6568.19	223200	0.000263091	0.00894035		15586534	1.55888e+07	1.57207e+07	2293.67	134194	0.000147157	0.00860958
383	44334	32631442	3.2637e+07	1.15694e+07	5560.83	2.10621e+07	0.000170413	0.645454		25228996	2.5247e+07	2.5439e+07	18026	210001	0.000714495	0.00832381		15627475	1.56269e+07	1.5715e+07	598.532	87506.7	3.83e-05	0.00559954
384	44335	32650983	3.26561e+07	1.19699e+07	5123.69	2.06811e+07	0.000156923	0.633399		25496330	2.55265e+07	2.56736e+07	30196.9	177255	0.00118436	0.00695218		15657391	1.56753e+07	1.56988e+07	17886.5	41386.8	0.00114237	0.00264328
385	44336	32678763	3.26758e+07	1.24666e+07	2938.79	2.02122e+07	8.99297e-05	0.618511		25772440	2.57689e+07	2.58984e+07	3582.18	125974	0.000138993	0.00488795		15732836	1.57121e+07	1.57373e+07	20740.8	4500.5	0.00131831	0.000286058
386	44337	32706416	3.27115e+07	1.27647e+07	5034.6	1.99418e+07	0.000153933	0.60972		26031991	2.60318e+07	2.60921e+07	200.565	60112.9	7.70455e-06	0.00230919		15812055	1.58127e+07	1.57821e+07	598.827	29935.7	3.78716e-05	0.00189322
387	44338	32734271	3.27383e+07	1.33224e+07	4034.19	1.94119e+07	0.000123241	0.593014		26289290	2.62912e+07	2.62644e+07	1950.29	24862.5	7.41856e-05	0.000945728		15894094	1.58942e+07	1.58175e+07	154.591	76633.5	9.72631e-06	0.00482151
388	44339	32762227	3.27626e+07	1.39033e+07	420.524	1.8859e+07	1.28356e-05	0.575631		26530132	2.65294e+07	2.64167e+07	711.236	113404	2.68086e-05	0.00427454		15970949	1.59753e+07	1.58368e+07	4349.21	134164	0.00027232	0.00840047
389	44340	32784217	3.27877e+07	1.44943e+07	3531.51	1.829e+07	0.00010772	0.557889		26752447	2.67543e+07	2.65379e+07	1820.2	214521	6.80386e-05	0.00801875		16047439	1.60362e+07	1.58313e+07	11256.1	216178	0.000701429	0.0134712
390	44341	32800062	3.28054e+07	1.50819e+07	5317.97	1.77182e+07	0.000162133	0.540188		26948874	2.69722e+07	2.6783e+07	23295.8	165877	0.000864446	0.00615526		16083258	1.6097e+07	1.59138e+07	13717.6	169505	0.000852909	0.0105392
391	44342	32815393	3.28192e+07	1.55962e+07	3849.78	1.72191e+07	0.000117316	0.524728		27157795	2.71716e+07	2.70183e+07	13795.3	139494	0.000507969	0.00513641		16120756	1.61288e+07	1.59849e+07	8039.32	135871	0.000498693	0.0084283
392	44343	32839613	3.28346e+07	1.61861e+07	4976.64	1.66536e+07	0.000151544	0.507118		27369093	2.73596e+07	2.72514e+07	9493.33	117700	0.000346863	0.00430047		16194209	1.61816e+07	1.61118e+07	12636.4	82446.7	0.000780303	0.00509112
393	44344	32863132	3.28657e+07	1.64685e+07	2580.27	1.63946e+07	7.85158e-05	0.498876		27555457	2.75781e+07	2.74609e+07	22602.1	94548.2	0.000820241	0.0034312		16274695	1.62771e+07	1.62463e+07	2368.2	28378.4	0.000145514	0.00174371
394	44345	32885153	3.28895e+07	1.70374e+07	4389.17	1.58478e+07	0.00013347	0.481913		27729247	2.77468e+07	2.76582e+07	17595.1	71096.3	0.000634534	0.00256395		16342162	1.63544e+07	1.63733e+07	12229.2	31095.9	0.000748325	0.0019028
395	44346	32909960	3.29069e+07	1.75868e+07	3037.35	1.53232e+07	9.22928e-05	0.465609		27894800	2.79002e+07	2.78454e+07	5397.43	49401.3	0.000193492	0.00177099		16391930	1.64198e+07	1.64863e+07	27850.2	94415.2	0.00169902	0.00575986
396	44347	32925494	3.29313e+07	1.81032e+07	5768.31	1.48223e+07	0.000175193	0.450176		28047534	2.80389e+07	2.80116e+07	8620.41	35900.3	0.00030735	0.00127998		16471600	1.64435e+07	1.65768e+07	28079.4	105166	0.00170472	0.00638468
397	44348	32937803	3.29413e+07	1.85747e+07	3492.73	1.43631e+07	0.00010604	0.436067		28175044	2.81985e+07	2.81416e+07	23450.9	33402.5	0.00083233	0.00118554		16515120	1.65301e+07	1.65964e+07	14936.2	81264.3	0.000904398	0.0049206
398	44349	32947108	3.29531e+07	1.89231e+07	5945.07	1.4024e+07	0.000180443	0.425653		28307832	2.83301e+07	2.82718e+07	22268.8	36032.6	0.000786666	0.00127288		16545554	1.65631e+07	1.66073e+07	17581.7	61753.3	0.00106263	0.00373232
399	44350	32956159	3.29613e+07	1.93373e+07	5123.02	1.36189e+07	0.000155449	0.413243		28441986	2.84323e+07	2.84104e+07	9666.93	31602.1	0.000339882	0.00111111		16624480	1.66038e+07	1.66796e+07	20691.9	55088	0.00124466	0.00331367
400	44351	32972304	3.29701e+07	1.93707e+07	2253.06	1.36016e+07	6.83318e-05	0.412517		28574350	2.85613e+07	2.85353e+07	13029.1	39074.3	0.00045597	0.00136746		16720081	1.67082e+07	1.67634e+07	11845.7	43322	0.000708472	0.00259102
401	44352	32990618	3.29918e+07	1.97356e+07	1165.83	1.3255e+07	3.53383e-05	0.401781		28694879	2.86988e+07	2.86584e+07	3937.47	36516.5	0.000137219	0.00127258		16803472	1.67908e+07	1.68433e+07	12663.5	39860.7	0.000753622	0.00237217
402	44353	33009267	3.30091e+07	2.00757e+07	139.749	1.29336e+07	4.23362e-06	0.391817		28809339	2.88185e+07	2.87819e+07	9150.34	27482.2	0.000317617	0.000953933		16841408	1.68818e+07	1.69132e+07	40343.5	71817.6	0.0023955	0.00426435
403	44354	33023896	3.30258e+07	2.03841e+07	1873.14	1.26398e+07	5.67206e-05	0.382746		28909975	2.89052e+07	2.8894e+07	4801.35	15948.9	0.000166079	0.000551675		16907425	1.68878e+07	1.69642e+07	19627.9	56824.2	0.0011609	0.0033609
404	44355	33034927	3.30363e+07	2.0656e+07	1385.72	1.23789e+07	4.1947e-05	0.374722		28996473	2.90074e+07	2.89787e+07	10928.6	17750.7	0.000376894	0.000612166		16947062	1.69581e+07	1.69474e+07	11066.5	310.719	0.000653004	1.83347e-05
405	44356	33044928	3.30447e+07	2.08133e+07	244.855	1.22317e+07	7.40977e-06	0.370152		29089069	2.90929e+07	2.90729e+07	3825.08	16195.2	0.000131496	0.000556745		16984218	1.69947e+07	1.69261e+07	10525.2	58148.7	0.000619704	0.00342369
406	44357	33059243	3.30567e+07	2.10707e+07	2558.07	1.19885e+07	7.73784e-05	0.362638		29183121	2.91844e+07	2.91841e+07	1304.72	1018.07	4.47081e-05	3.48857e-05		17037129	1.70517e+07	1.69712e+07	14569.5	65903.6	0.00085516	0.00386823
407	44358	33078906	3.30752e+07	2.09473e+07	3717.77	1.21316e+07	0.000112391	0.366748		29274823	2.92725e+07	2.92888e+07	2287.24	13968.3	7.81299e-05	0.000477142		17122877	1.71179e+07	1.70316e+07	4936.43	91311.9	0.000288294	0.00533274
408	44359	33094811	3.3099e+07	2.12189e+07	4158.36	1.18759e+07	0.00012565	0.358845		29359155	2.9362e+07	2.9398e+07	2840.85	38892.4	9.6762e-05	0.00132471		17210969	1.71929e+07	1.70908e+07	18069.6	120152	0.00104989	0.00698112
409	44360	33108880	3.31108e+07	2.14994e+07	1925.14	1.16095e+07	5.81459e-05	0.350647		29439989	2.94414e+07	2.94747e+07	1366.61	34671	4.64201e-05	0.00117768		17296118	1.72858e+07	1.72208e+07	10305.8	75280.5	0.000595845	0.00435245
410	44361	33121185	3.31211e+07	2.17823e+07	48.5178	1.13389e+07	1.46486e-06	0.342345		29510410	2.95063e+07	2.95436e+07	4129.5	33238.1	0.000139934	0.00112632		17374818	1.73601e+07	1.73341e+07	14708.1	40725.9	0.00084652	0.00234396
411	44362	33129905	3.31324e+07	2.20622e+07	2483.96	1.10677e+07	7.49763e-05	0.33407		29570881	2.95815e+07	2.95874e+07	10619.5	16507	0.00035912	0.000558217		17412766	1.74292e+07	1.73794e+07	16467.8	33408.2	0.000945729	0.00191861
412	44363	33138234	3.31405e+07	2.22538e+07	2293.59	1.08845e+07	6.92127e-05	0.328457		29633105	2.96402e+07	2.96426e+07	7121.17	9469.07	0.000240311	0.000319544		17452612	1.74486e+07	1.74204e+07	3979.66	32191.5	0.000228027	0.00184451
413	44364	33151039	3.31502e+07	2.25838e+07	836.489	1.05673e+07	2.52327e-05	0.318761		29700313	2.96979e+07	2.97159e+07	2365.15	15553.3	7.96339e-05	0.000523674		17533221	1.7513e+07	1.75297e+07	20246.3	3494.1	0.00115474	0.000199284
414	44365	33164109	3.31652e+07	2.25321e+07	1139.67	1.0632e+07	3.43644e-05	0.320587		29762793	2.97622e+07	2.9782e+07	587.247	19186.7	1.97309e-05	0.000644653		17628588	1.7621e+07	1.76541e+07	7606.82	25509.6	0.000431505	0.00144706
415	44366	33177529	3.31783e+07	2.29274e+07	738.769	1.02502e+07	2.22672e-05	0.308949		29823546	2.98248e+07	2.98514e+07	1269.45	27844.4	4.25655e-05	0.000933637		17702630	1.77195e+07	1.7776e+07	16835	73387.7	0.000950987	0.00414558
416	44367	33189474	3.31905e+07	2.33509e+07	1017.43	9.83856e+06	3.06553e-05	0.296436		29881965	2.98808e+07	2.99244e+07	1156.3	42453.2	3.86957e-05	0.0014207		17801462	1.77841e+07	1.78877e+07	17386.3	86198.2	0.000976677	0.0048422
417	44368	33201764	3.32002e+07	2.37907e+07	1587.72	9.41106e+06	4.78204e-05	0.283451		29935221	2.99312e+07	2.99869e+07	4016.3	51708.4	0.000134166	0.00172734		17883750	1.78796e+07	1.79783e+07	4182.55	94504.1	0.000233875	0.00528436
418	44369	33210806	3.32125e+07	2.42349e+07	1690.67	8.97594e+06	5.09072e-05	0.270272		29977861	2.99848e+07	3.00204e+07	6889.07	42555.8	0.000229805	0.00141957		17927928	1.7937e+07	1.79942e+07	9051.98	66305.4	0.000504909	0.00369844
419	44370	33219488	3.32211e+07	2.45833e+07	1642.65	8.63622e+06	4.94485e-05	0.259975		30028709	3.00303e+07	3.00617e+07	1621.43	33021.5	5.39959e-05	0.00109966		17966831	1.79797e+07	1.80016e+07	12913.5	34741.2	0.000718743	0.00193363
420	44371	33232856	3.32294e+07	2.50801e+07	3449.02	8.15276e+06	0.000103784	0.245322		30082778	3.00772e+07	3.01173e+07	5610.45	34536.8	0.0001865	0.00114806		18054653	1.80376e+07	1.80748e+07	17067.4	20176.4	0.00094532	0.00111752
421	44372	33246662	3.32464e+07	2.51414e+07	295.572	8.10526e+06	8.89029e-06	0.243792		30134445	3.0134e+07	3.01613e+07	427.673	26894.7	1.41922e-05	0.00089249		18169881	1.81419e+07	1.81586e+07	27953.6	11289.6	0.00153846	0.000621335
422	44373	33262201	3.32605e+07	2.56847e+07	1657.11	7.57754e+06	4.98195e-05	0.227812		30183143	3.01854e+07	3.02044e+07	2267.37	21305.6	7.51204e-05	0.000705876		18243483	1.82748e+07	1.82347e+07	31341.1	8782.15	0.00171793	0.000481386
423	44374	33277256	3.32765e+07	2.62401e+07	744.524	7.03714e+06	2.23734e-05	0.21147		30233183	3.02331e+07	3.02471e+07	95.8624	13934.5	3.17077e-06	0.000460901		18322760	1.83247e+07	1.82953e+07	1948.79	27507.8	0.000106359	0.00150129
424	44375	33290432	3.32902e+07	2.67898e+07	205.569	6.50061e+06	6.17502e-06	0.195269		30279331	3.02722e+07	3.02753e+07	7171.01	3983.68	0.000236829	0.000131564		18386894	1.8396e+07	1.83296e+07	9128.33	57313.2	0.000496458	0.00311707
425	44376	33301026	3.33019e+07	2.73167e+07	861.501	5.98433e+06	2.58701e-05	0.179704		30316897	3.03252e+07	3.02709e+07	8270.44	45973	0.0002728	0.00151641		18420598	1.84344e+07	1.82838e+07	13777.1	136818	0.000747917	0.00742746
426	44377	33311638	3.33122e+07	2.7705e+07	573.729	5.60662e+06	1.72231e-05	0.168308		30362848	3.03644e+07	3.02717e+07	1509.72	91161.5	4.97228e-05	0.0030024		18448402	1.84706e+07	1.82261e+07	22247.8	222350	0.00120595	0.0120525
427	44378	33327292	3.33232e+07	2.82284e+07	4110.82	5.09891e+06	0.000123347	0.152995		30411634	3.04073e+07	3.03541e+07	4336.99	57555.9	0.00014261	0.00189256		18513305	1.85251e+07	1.83579e+07	11793.9	155390	0.00063705	0.00839342
428	44379	33338847	3.33431e+07	2.82298e+07	4281.26	5.10904e+06	0.000128417	0.153246		30458251	3.04568e+07	3.04236e+07	1459.48	34656.6	4.79174e-05	0.00113784		18557141	1.85962e+07	1.84992e+07	39071.9	57986.8	0.00210549	0.00312477
429	44380	33357471	3.33523e+07	2.87415e+07	5182.28	4.61594e+06	0.000155356	0.138378		30502362	3.0505e+07	3.04917e+07	2686.33	10612.4	8.80695e-05	0.000347922		18622304	1.86228e+07	1.8632e+07	482.868	9733.42	2.59295e-05	0.000522676
430	44381	33374341	3.33737e+07	2.92363e+07	672.462	4.13804e+06	2.01491e-05	0.123989		30545433	3.05493e+07	3.05598e+07	3857.22	14410.1	0.000126278	0.000471759		18687469	1.86994e+07	1.87492e+07	11908.5	61724.7	0.000637243	0.003303
431	44382	33387477	3.33898e+07	2.96967e+07	2279.94	3.69074e+06	6.82874e-05	0.110543		30585229	3.05802e+07	3.06145e+07	5021.59	29292.1	0.000164183	0.000957719		18742025	1.87443e+07	1.88404e+07	2284.03	98327.3	0.000121867	0.00524635
432	44383	33397849	3.33994e+07	3.01079e+07	1578.48	3.28998e+06	4.72629e-05	0.0985087		30619932	3.06257e+07	3.06381e+07	5764.7	18152.8	0.000188266	0.000592844		18769808	1.87801e+07	1.88504e+07	10268.2	80559.7	0.000547059	0.00429199
433	44384	33407117	3.34093e+07	3.03481e+07	2166.3	3.05906e+06	6.48456e-05	0.0915692		30663665	3.06631e+07	3.06696e+07	573.948	5976.13	1.87175e-05	0.000194893		18792511	1.88125e+07	1.88501e+07	19975.1	57592.1	0.00106293	0.00306463
434	44385	33427169	3.34172e+07	3.07233e+07	9980.76	2.70387e+06	0.000298582	0.0808885		30709557	3.07052e+07	3.07172e+07	4402.22	7611	0.00014335	0.000247838		18855015	1.88293e+07	1.89196e+07	25760.3	64540.1	0.00136623	0.00342297
435	44386	33449833	3.34469e+07	3.05261e+07	2961.17	2.92374e+06	8.85256e-05	0.0874068		30752950	3.07529e+07	3.07556e+07	24.1993	2643.91	7.86893e-07	8.59726e-05		18909037	1.89203e+07	1.90019e+07	11227.6	92898.2	0.00059377	0.0049129
436	44387	33633528	3.34719e+07	3.08823e+07	161624	2.75124e+06	0.00480543	0.0818004		30795716	3.07956e+07	3.07972e+07	155.948	1450.92	5.06394e-06	4.71145e-05		18962762	1.89676e+07	1.90797e+07	4813.83	116938	0.000253857	0.00616673
437	44388	33661157	3.37596e+07	3.12243e+07	98404.1	2.43688e+06	0.00292337	0.0723944		30837222	3.08385e+07	3.08436e+07	1276.09	6421.59	4.13814e-05	0.000208241		19020499	1.90233e+07	1.91461e+07	2758.4	125572	0.000145023	0.0066019
438	44389	33681891	3.36983e+07	3.15396e+07	16448.5	2.14227e+06	0.000488348	0.0636031		30874376	3.08723e+07	3.08818e+07	2061.66	7458.72	6.67758e-05	0.000241583		19069003	1.90699e+07	1.91913e+07	862.352	122260	4.52227e-05	0.00641146
439	44390	33698516	3.3675e+07	3.18183e+07	23491.9	1.88017e+06	0.000697119	0.0557937		30907282	3.09148e+07	3.0894e+07	7493.76	13235.4	0.000242459	0.000428229		19089940	1.91003e+07	1.91596e+07	10409.5	69704.4	0.000545287	0.00365137
440	44391	33727732	3.37138e+07	3.19378e+07	13935.7	1.78992e+06	0.000413182	0.0530696		30946074	3.09486e+07	3.09199e+07	2508.25	26218	8.10522e-05	0.000847215		19106971	1.91255e+07	1.91242e+07	18556.6	17215.9	0.000971197	0.000901027
441	44392	33762781	3.37619e+07	3.22247e+07	894.687	1.53811e+06	2.64992e-05	0.0455563		30987880	3.0983e+07	3.09672e+07	4871.44	20676.5	0.000157205	0.000667245		19151993	1.91467e+07	1.91664e+07	5317.26	14427.5	0.000277635	0.000753314
442	44393	33801163	3.38492e+07	3.19402e+07	48015	1.86096e+06	0.00142051	0.0550561		31026829	3.10275e+07	3.10105e+07	696.57	16330.8	2.24506e-05	0.000526343		19209729	1.92058e+07	1.92284e+07	3918.52	18640.5	0.000203986	0.000970366
443	44394	33841762	3.38394e+07	3.22654e+07	2364.16	1.57638e+06	6.98593e-05	0.0465808		31064908	3.10667e+07	3.10617e+07	1792.05	3175.09	5.76873e-05	0.000102208		19262518	1.92685e+07	1.92921e+07	5952.95	29582.8	0.000309043	0.00153577
444	44395	33884046	3.38754e+07	3.2606e+07	8685	1.27807e+06	0.000256315	0.0377189		31106065	3.1102e+07	3.11222e+07	4088.68	16110.4	0.000131443	0.000517919		19308109	1.93174e+07	1.93505e+07	9327.04	42424.1	0.000483064	0.00219722
445	44396	33916144	3.39173e+07	3.29491e+07	1190.74	967090	3.51085e-05	0.0285142		31144229	3.11399e+07	3.11779e+07	4313.69	33630.5	0.000138507	0.00107983		19342448	1.93471e+07	1.93934e+07	4637.47	50961.5	0.000239756	0.0026347
446	44397	33944371	3.39469e+07	3.32831e+07	2508.82	661250	7.39098e-05	0.0194804		31174322	3.11834e+07	3.1182e+07	9123.08	7659.47	0.000292647	0.000245698		19376574	1.93661e+07	1.93512e+07	10438.7	25339.5	0.000538728	0.00130774
447	44398	33989735	3.39736e+07	3.34774e+07	16121.3	512373	0.0004743	0.0150743		31216337	3.12131e+07	3.12019e+07	3280.3	14456.4	0.000105083	0.000463105		19391845	1.94104e+07	1.93101e+07	18602.6	81793.2	0.000959299	0.00421791
448	44399	34040733	3.40328e+07	3.38707e+07	7973.26	170019	0.000234227	0.00499457		31257720	3.12541e+07	3.12447e+07	3633.77	13021.9	0.000116252	0.000416599		19419437	1.94261e+07	1.93518e+07	6665.69	67653.4	0.000343248	0.0034838
449	44400	34102002	3.40908e+07	3.36817e+07	11250.8	420260	0.000329915	0.0123236		31293062	3.12972e+07	3.12836e+07	4153.87	9430.33	0.000132741	0.000301355		19473954	1.94652e+07	1.94169e+07	8773.47	57062.7	0.000450523	0.00293021
450	44401	34173799	3.4157e+07	3.41491e+07	16803.2	24663.7	0.0004917	0.000721713		31332159	3.13316e+07	3.13299e+07	559.448	2282.66	1.78554e-05	7.28536e-05		19523711	1.95295e+07	1.94864e+07	5789.38	37295.9	0.000296531	0.00191029
451	44402	34243508	3.42323e+07	3.46433e+07	11247.2	399820	0.000328447	0.0116758		31371901	3.1373e+07	3.13838e+07	1132.75	11882.9	3.61071e-05	0.000378775		19632443	1.95665e+07	1.95524e+07	65972.2	80082.3	0.00336037	0.00407908
452	44403	34297122	3.42994e+07	3.5145e+07	2250.66	847922	6.56225e-05	0.0247228		31411262	3.14023e+07	3.14303e+07	8940.59	19080.1	0.00028463	0.000607428		19670534	1.97071e+07	1.96035e+07	36558.9	67047	0.00185856	0.0034085
453	44404	34340424	3.43464e+07	3.5636e+07	5962.11	1.29554e+06	0.000173618	0.0377265		31440951	3.14524e+07	3.14499e+07	11449	8922.31	0.000364144	0.00028378		19688663	1.96883e+07	1.95812e+07	378.468	107492	1.92226e-05	0.0054596
454	44405	34411733	3.43842e+07	3.59692e+07	27534.3	1.55749e+06	0.000800143	0.0452604		31484605	3.14825e+07	3.14813e+07	2063.95	3351.22	6.55541e-05	0.00010644		19707662	1.97081e+07	1.95591e+07	426.035	148570	2.16177e-05	0.00753868
455	44406	34497846	3.44795e+07	3.65025e+07	18361	2.00469e+06	0.000532235	0.0581106		31528114	3.15178e+07	3.15311e+07	10271.1	2941.24	0.000325776	9.32894e-05		19749073	1.97429e+07	1.96199e+07	6186.11	129172	0.000313235	0.00654068
456	44407	34587044	3.45835e+07	3.63876e+07	3512.65	1.80059e+06	0.00010156	0.0520597		31572344	3.15713e+07	3.15716e+07	1019.48	721.457	3.22903e-05	2.28509e-05		19797086	1.979e+07	1.97025e+07	7134.52	94574.5	0.000360382	0.00477719
457	44408	34686433	3.46709e+07	3.69562e+07	15491.9	2.26981e+06	0.000446628	0.0654379		31613993	3.16164e+07	3.16138e+07	2448.33	152.024	7.74446e-05	4.80876e-06		19839369	1.98749e+07	1.97871e+07	35499.8	52313.9	0.00178936	0.00263687
458	44409	34791099	3.4769e+07	3.7525e+07	22056.5	2.73394e+06	0.000633968	0.0785815		31655824	3.16611e+07	3.16578e+07	5263.84	1940.41	0.000166284	6.12971e-05		19880273	1.98942e+07	1.98649e+07	13908.7	15398.2	0.000699624	0.000774548
459	44410	34871531	3.48752e+07	3.8069e+07	3650.85	3.19748e+06	0.000104694	0.0916931		31695958	3.16876e+07	3.16881e+07	8363.73	7895.12	0.000263874	0.000249089		19917855	1.99179e+07	1.99241e+07	94.8177	6233.6	4.76044e-06	0.000312965
460	44411	34932894	3.49484e+07	3.85651e+07	15538.7	3.63221e+06	0.000444815	0.103977		31726507	3.17397e+07	3.16849e+07	13146.9	41624	0.000414382	0.00131196		19938358	1.99449e+07	1.99046e+07	6547.58	33783.5	0.000328391	0.0016944
461	44412	35035295	3.49996e+07	3.88527e+07	35741.7	3.81739e+06	0.00102016	0.108958		31769132	3.17676e+07	3.16877e+07	1556.71	81467.9	4.90008e-05	0.00256437		19953501	1.99644e+07	1.98814e+07	10860	72148.8	0.000544264	0.00361585
462	44413	35145922	3.51327e+07	3.93177e+07	13260.8	4.17179e+06	0.000377306	0.118699		31812114	3.18083e+07	3.17033e+07	3820.55	108811	0.000120097	0.00342042		19985817	1.99862e+07	1.99387e+07	357.991	47088.6	1.79123e-05	0.0023561
463	44414	35272765	3.52597e+07	3.90485e+07	13079.5	3.7757e+06	0.000370809	0.107043		31856757	3.18548e+07	3.17043e+07	1963.75	152409	6.16431e-05	0.0047842		20026533	2.00274e+07	2.00144e+07	840.833	12113	4.19859e-05	0.000604845
464	44415	35400706	3.5393e+07	3.94787e+07	7710.46	4.07801e+06	0.000217805	0.115196		31895385	3.18984e+07	3.18077e+07	2968.41	87701.1	9.30669e-05	0.00274965		20066587	2.0069e+07	2.01073e+07	2382.14	40670.5	0.000118712	0.00202678
465	44416	35534566	3.55128e+07	3.98752e+07	21784	4.34064e+06	0.000613037	0.122153		31934455	3.19397e+07	3.1909e+07	5264.15	25503.3	0.000164842	0.000798613		20108746	2.01081e+07	2.01899e+07	636.223	81116.7	3.16391e-05	0.0040339
466	44417	35654457	3.56432e+07	4.02154e+07	11230.9	4.56096e+06	0.000314993	0.127921		31969954	3.19633e+07	3.19934e+07	6627.05	23428	0.00020729	0.000732813		20151779	2.01439e+07	2.02505e+07	7874.96	98677.5	0.000390782	0.00489672
467	44418	35751292	3.5768e+07	4.04805e+07	16708.9	4.72922e+06	0.000467364	0.132281		31998158	3.20091e+07	3.20416e+07	10964.1	43432.6	0.000342649	0.00135735		20165672	2.01792e+07	2.02281e+07	13558.6	62455.9	0.000672362	0.00309714
468	44419	35844464	3.58516e+07	4.05097e+07	7152.3	4.66526e+06	0.000199537	0.130153		32036511	3.20347e+07	3.20944e+07	1837.06	57845.4	5.73428e-05	0.00180561		20177757	2.01829e+07	2.02e+07	5164.57	22196.5	0.000255954	0.00110005
469	44420	35980254	3.59478e+07	4.07135e+07	32435.2	4.73324e+06	0.000901473	0.131551		32077706	3.20743e+07	3.21597e+07	3396.83	81956.8	0.000105894	0.00255494		20212642	2.02049e+07	2.02525e+07	7700.75	39849.5	0.000380987	0.00197152
470	44421	36123886	3.61161e+07	4.0157e+07	7796.97	4.03315e+06	0.00021584	0.111648		32117826	3.21158e+07	3.22105e+07	2047.53	92713.3	6.37506e-05	0.00288666		20245085	2.02526e+07	2.03228e+07	7509.71	77672.1	0.00037094	0.00383659
471	44422	36274995	3.62713e+07	4.03268e+07	3648.96	4.05184e+06	0.000100592	0.111698		32156493	3.21555e+07	3.22596e+07	964.157	103141	2.99833e-05	0.00320747		20285067	2.02815e+07	2.03908e+07	3603.52	105751	0.000177644	0.00521323
472	44423	36421254	3.64162e+07	4.04707e+07	5088.32	4.04947e+06	0.000139707	0.111184		32192576	3.21967e+07	3.23086e+07	4156.37	116004	0.00012911	0.00360345		20319000	2.0331e+07	2.04485e+07	12046.4	129541	0.000592864	0.00637536
473	44424	36560661	3.65502e+07	4.05727e+07	10479.4	4.01202e+06	0.00028663	0.109736		32225513	3.22211e+07	3.23433e+07	4409.76	117749	0.000136841	0.00365389		20350142	2.03479e+07	2.04846e+07	2244.32	134424	0.000110285	0.00660555
474	44425	36671387	3.66837e+07	4.06203e+07	12298.9	3.94888e+06	0.000335381	0.107683		32250679	3.22606e+07	3.23449e+07	9873.79	94219.6	0.000306158	0.00292148		20364099	2.03702e+07	2.04377e+07	6100.19	73601.4	0.000299556	0.00361427
475	44426	36780513	3.67901e+07	4.04587e+07	9553.25	3.67819e+06	0.000259737	0.100004		32285857	3.22862e+07	3.23556e+07	385.275	69714.8	1.19332e-05	0.0021593		20378570	2.03844e+07	2.03868e+07	5810.47	8237.75	0.000285127	0.000404236
476	44427	36931108	3.69002e+07	4.05029e+07	30931.4	3.57176e+06	0.000837544	0.0967142		32322258	3.23185e+07	3.23839e+07	3714.07	61634	0.000114907	0.00190686		20416183	2.04028e+07	2.04199e+07	13363.7	3740.4	0.000654565	0.000183208
477	44428	37099337	3.7085e+07	3.98263e+07	14322.2	2.72696e+06	0.000386049	0.0735042		32358829	3.23585e+07	3.2403e+07	377.173	44212.3	1.1656e-05	0.00136631		20457897	2.04566e+07	2.04734e+07	1268.49	15525.2	6.20049e-05	0.000758884
478	44429	37273657	3.72678e+07	3.99066e+07	5822.95	2.63298e+06	0.000156222	0.0706392		32393286	3.23929e+07	3.24261e+07	388.22	32848.1	1.19846e-05	0.00101404		20494212	2.04958e+07	2.05274e+07	1553.74	33154.4	7.58138e-05	0.00161774
479	44430	37440891	3.7438e+07	3.99964e+07	2888.02	2.55549e+06	7.71356e-05	0.068254		32424234	3.24288e+07	3.2455e+07	4561.05	30768.9	0.000140668	0.000948947		20528099	2.05298e+07	2.05737e+07	1670.81	45618.5	8.13916e-05	0.00222225
480	44431	37584834	3.75882e+07	4.00793e+07	3372.87	2.49446e+06	8.97402e-05	0.0663689		32449306	3.24478e+07	3.24755e+07	1542.19	26165	4.75261e-05	0.000806333		20556487	2.05549e+07	2.06011e+07	1579.05	44616.6	7.68153e-05	0.00217044
481	44432	37711746	3.77158e+07	4.01416e+07	4012.25	2.42983e+06	0.000106393	0.0644316		32474773	3.24781e+07	3.24685e+07	3335.43	6224.49	0.000102708	0.000191672		20570891	2.05749e+07	2.05478e+07	3972.15	23127.2	0.000193096	0.00112427
482	44433	37827939	3.78449e+07	4.00274e+07	16957.9	2.19943e+06	0.00044829	0.058143		32512366	3.25057e+07	3.24764e+07	6667.75	35964	0.000205083	0.00110616		20583994	2.0592e+07	2.04933e+07	7973.91	90743.9	0.000387384	0.00440847
483	44434	37990520	3.79629e+07	4.01432e+07	27623.1	2.15271e+06	0.000727106	0.0566645		32558530	3.25467e+07	3.25073e+07	11805	51183.2	0.000362578	0.00157204		20614866	2.06126e+07	2.05262e+07	2247.08	88644.9	0.000109003	0.00430005
484	44435	38167543	3.81601e+07	3.95656e+07	7451.75	1.39804e+06	0.000195238	0.0366291		32603188	3.26007e+07	3.25339e+07	2521.39	69275.2	7.73357e-05	0.0021248		20645537	2.06522e+07	2.05822e+07	6640.18	63331	0.000321628	0.00306754
485	44436	38353707	3.83498e+07	3.97556e+07	3931.75	1.40191e+06	0.000102513	0.0365521		32649947	3.26463e+07	3.25688e+07	3606.14	81192.8	0.000110449	0.00248677		20676561	2.06791e+07	2.06408e+07	2581.29	35768.8	0.000124842	0.00172992
486	44437	38535894	3.85278e+07	3.99672e+07	8143.44	1.43134e+06	0.000211321	0.037143		32695030	3.26905e+07	3.26131e+07	4556.51	81943.2	0.000139364	0.00250629		20703906	2.07096e+07	2.06935e+07	5714.06	10381.3	0.000275989	0.000501419
487	44438	38688317	3.86989e+07	4.01786e+07	10574.8	1.49029e+06	0.000273333	0.0385204		32737939	3.27344e+07	3.26519e+07	3516.41	86020.5	0.000107411	0.00262755		20728605	2.07277e+07	2.07285e+07	895.017	72.9505	4.31779e-05	3.51932e-06
488	44439	38806747	3.88278e+07	4.03699e+07	21101.8	1.56317e+06	0.000543766	0.0402809		32768880	3.27849e+07	3.26653e+07	15981	103561	0.000487688	0.00316034		20741815	2.0746e+07	2.0683e+07	4174.44	58847.8	0.000201257	0.00283716
489	44440	38939772	3.89374e+07	4.03779e+07	2329.16	1.43812e+06	5.98144e-05	0.036932		32810845	3.28165e+07	3.26951e+07	5667.55	115790	0.000172734	0.003529		20752281	2.07606e+07	2.06368e+07	8298.02	115525	0.000399861	0.00556684
490	44441	39116417	3.90875e+07	4.06066e+07	28936.1	1.49021e+06	0.000739743	0.0380967		32857937	3.28513e+07	3.27488e+07	6605.21	109154	0.000201023	0.00332201		20776870	2.07738e+07	2.06792e+07	3039.04	97693.5	0.00014627	0.00470203
491	44442	39314928	3.93032e+07	4.01162e+07	11738.9	801294	0.000298585	0.0203814		32903289	3.29051e+07	3.2798e+07	1776.56	105291	5.39934e-05	0.00320002		20804215	2.08073e+07	2.07447e+07	3040.96	59508.2	0.00014617	0.00286039
492	44443	39496577	3.95162e+07	4.03823e+07	19610.7	885701	0.000496517	0.0224247		32945907	3.29486e+07	3.28548e+07	2645.89	91138.3	8.03102e-05	0.0027663		20830495	2.08326e+07	2.08123e+07	2122.83	18146.6	0.00010191	0.000871156
493	44444	39679620	3.96703e+07	4.06461e+07	9301.08	966441	0.000234404	0.0243561		32988673	3.2992e+07	3.29197e+07	3361.48	69013.2	0.000101898	0.00209203		20856060	2.0858e+07	2.08732e+07	1981.52	17155.7	9.50093e-05	0.000822576
494	44445	39823323	3.98375e+07	4.08821e+07	14167.5	1.05876e+06	0.000355759	0.0265864		33027621	3.30208e+07	3.29769e+07	6843.02	50742.9	0.000207191	0.00153638		20877864	2.0878e+07	2.0915e+07	131.043	37132.1	6.27664e-06	0.00177854
495	44446	39948366	3.99639e+07	4.10678e+07	15503.3	1.11943e+06	0.000388082	0.0280219		33058843	3.30664e+07	3.30057e+07	7607	53171.1	0.000230105	0.00160838		20890779	2.08927e+07	2.08738e+07	1947.05	17015.9	9.32015e-05	0.000814517
496	44447	40057730	4.00886e+07	4.1036e+07	30879	978257	0.000770863	0.0244212		33096718	3.31018e+07	3.30479e+07	5074.17	48790	0.000153313	0.00147416		20899933	2.09065e+07	2.08303e+07	6603.21	69607.2	0.000315944	0.0033305
497	44448	40175293	4.0199e+07	4.11974e+07	23717.4	1.02211e+06	0.000590347	0.0254412		33139981	3.31351e+07	3.31111e+07	4904.25	28888.8	0.000147986	0.00087172		20913578	2.09184e+07	2.08751e+07	4851.44	38480.4	0.000231976	0.00183997
498	44449	40345416	4.03183e+07	4.06005e+07	27106.1	255087	0.000671851	0.00632258		33174954	3.31793e+07	3.3166e+07	4360.43	8928.47	0.000131437	0.000269133		20928008	2.09355e+07	2.09417e+07	7465.4	13643.7	0.000356718	0.000651933
499	44450	40529932	4.05249e+07	4.07428e+07	5004.33	212822	0.000123472	0.00525098		33208330	3.32126e+07	3.32248e+07	4223.95	16515.3	0.000127196	0.000497324		20958899	2.09498e+07	2.10087e+07	9095.78	49827	0.000433982	0.00237737
500	44451	40701326	4.0709e+07	4.08572e+07	7690.09	155866	0.00018894	0.00382951		33236921	3.3243e+07	3.32881e+07	6046.32	51188.6	0.000181916	0.00154011		20974850	2.09884e+07	2.10674e+07	13580.1	92544.9	0.000647448	0.00441218
501	44452	40856021	4.08573e+07	4.0922e+07	1285.02	65975.8	3.14525e-05	0.00161484		33264175	3.32607e+07	3.33399e+07	3451.44	75710.6	0.000103758	0.00227604		20989164	2.09899e+07	2.11053e+07	709.89	116157	3.38217e-05	0.00553414
502	44453	40972299	4.09917e+07	4.09195e+07	19356	52814.1	0.000472416	0.00128902		33289579	3.32895e+07	3.33593e+07	54.2549	69749.4	1.62979e-06	0.00209523		20999779	2.10022e+07	2.10579e+07	2397.34	58168.4	0.00011416	0.00276995
503	44454	41084441	4.10876e+07	4.06896e+07	3117.66	394870	7.58841e-05	0.00961119		33316755	3.3325e+07	3.33892e+07	8209.13	72467.5	0.000246396	0.00217511		21006424	2.10115e+07	2.10074e+07	5047.99	986.216	0.000240307	4.69483e-05
504	44455	41246970	4.12143e+07	4.06461e+07	32644.1	600872	0.000791431	0.0145677		33347325	3.33423e+07	3.34375e+07	5055.95	90147.3	0.000151615	0.00270328		21019830	2.10151e+07	2.10455e+07	4698.93	25668.8	0.000223548	0.00122117
505	44456	41410256	4.14211e+07	3.98576e+07	10848.2	1.55266e+06	0.000261969	0.0374945		33381728	3.33734e+07	3.3475e+07	8290.82	93250.7	0.000248364	0.00279346		21034610	2.10422e+07	2.11052e+07	7551.52	70564.3	0.000359005	0.00335468
506	44457	41577648	4.1586e+07	3.98033e+07	8349.7	1.77437e+06	0.000200822	0.0426761		33417390	3.34111e+07	3.35145e+07	6333.35	97124.7	0.000189523	0.00290641		21069017	2.10527e+07	2.11652e+07	16341.7	96166.5	0.000775626	0.00456436
507	44458	41735506	4.17409e+07	3.97319e+07	5421.27	2.00358e+06	0.000129896	0.0480066		33448163	3.34497e+07	3.35572e+07	1524.41	109008	4.55753e-05	0.00325901		21080219	2.10953e+07	2.12168e+07	15069.1	136558	0.000714847	0.006478
508	44459	41860611	4.18788e+07	3.96275e+07	18164.6	2.23313e+06	0.00043393	0.0533469		33478419	3.34785e+07	3.35874e+07	81.6014	108970	2.43743e-06	0.00325493		21230325	2.10895e+07	2.12478e+07	140791	17430.8	0.00663158	0.000821033
509	44460	41957793	4.19808e+07	3.94775e+07	22965.5	2.48025e+06	0.000547348	0.0591129		33504534	3.35078e+07	3.35847e+07	3263.24	80161.3	9.7397e-05	0.00239255		21239783	2.13116e+07	2.11931e+07	71777	46637.1	0.00337936	0.00219574
510	44461	42049761	4.20745e+07	3.91322e+07	24697.1	2.91758e+06	0.000587331	0.0693839		33531498	3.35344e+07	3.35929e+07	2871.2	61393.5	8.5627e-05	0.00183092		21247667	2.1228e+07	2.11362e+07	19684.6	111459	0.000926436	0.0052457
511	44462	42184628	4.21666e+07	3.89925e+07	18074.9	3.19209e+06	0.00042847	0.0756694		33563421	3.35612e+07	3.36205e+07	2172.09	57029.2	6.47161e-05	0.00169915		21247094	2.12607e+07	2.11698e+07	13638.3	77282.8	0.000641889	0.00363734
512	44463	42316991	4.23348e+07	3.81669e+07	17767.2	4.1501e+06	0.00041986	0.0980718		33594803	3.35979e+07	3.36385e+07	3089.17	43672.2	9.19539e-05	0.00129997		21283567	2.12653e+07	2.12263e+07	18274.3	57245.3	0.000858612	0.00268965
513	44464	42453806	4.24661e+07	3.80732e+07	12252.6	4.38065e+06	0.000288609	0.103186		33624419	3.36245e+07	3.36603e+07	116.601	35859.7	3.46776e-06	0.00106648		21308178	2.12966e+07	2.12843e+07	11557.2	23828.4	0.000542381	0.00111828
514	44465	42587116	4.25866e+07	3.79905e+07	486.424	4.59658e+06	1.14219e-05	0.107934		33652745	3.36532e+07	3.36873e+07	414.626	34567.5	1.23207e-05	0.00102718		21327616	2.1388e+07	2.13351e+07	60375.6	7475.33	0.00283086	0.0003505
515	44466	42684548	4.27077e+07	3.79025e+07	23192.8	4.78201e+06	0.000543353	0.112031		33678786	3.36792e+07	3.37042e+07	366.636	25404.7	1.08863e-05	0.000754324		21343304	2.1366e+07	2.13662e+07	22741.9	22907.2	0.00106553	0.00107327
516	44467	42762317	4.27801e+07	3.77953e+07	17745.8	4.96705e+06	0.000414987	0.116155		33697581	3.37027e+07	3.36905e+07	5134.44	7057.99	0.000152368	0.000209451		21351972	2.13651e+07	2.1312e+07	13122.6	39943.3	0.000614585	0.00187071
517	44468	42864824	4.28559e+07	3.7522e+07	8950.37	5.34286e+06	0.000208805	0.124644		33716451	3.37228e+07	3.36905e+07	6316.54	25923.6	0.000187343	0.00076887		21366395	2.13558e+07	2.12565e+07	10556.2	109917	0.000494057	0.00514441
518	44469	42981794	4.29784e+07	3.74634e+07	3404.58	5.5184e+06	7.92099e-05	0.128389		33739980	3.37384e+07	3.37127e+07	1590.74	27231.4	4.71469e-05	0.000807097		21381790	2.13889e+07	2.12932e+07	7113.01	88616.6	0.000332667	0.00414449
519	44470	43098961	4.3112e+07	3.67579e+07	13013.1	6.3411e+06	0.000301937	0.147129		33766707	3.37616e+07	3.37281e+07	5154.58	38648.8	0.000152653	0.00114458		21399546	2.14038e+07	2.13536e+07	4246.4	45905.8	0.000198434	0.00214517
520	44471	43222634	4.32244e+07	3.67648e+07	1753	6.45781e+06	4.05576e-05	0.149408		33791061	3.37909e+07	3.37497e+07	203.283	41339.9	6.01587e-06	0.0012234		21427073	2.14206e+07	2.14161e+07	6451.77	11015.1	0.000301104	0.000514073
521	44472	43344251	4.3337e+07	3.67871e+07	7287.64	6.55713e+06	0.000168134	0.15128		33813903	3.38166e+07	3.3779e+07	2686.77	34905.5	7.94575e-05	0.00103228		21445651	2.1451e+07	2.14713e+07	5356.01	25638.8	0.000249748	0.00119552
522	44473	43427383	4.34515e+07	3.6804e+07	24164.8	6.62339e+06	0.000556441	0.152516		33834702	3.38324e+07	3.38001e+07	2276.57	34558.5	6.72851e-05	0.00102139		21459117	2.14586e+07	2.15066e+07	548.055	47494.6	2.55395e-05	0.00221326
523	44474	43495981	4.35166e+07	3.6797e+07	20585.7	6.69899e+06	0.000473279	0.154014		33853048	3.38516e+07	3.37923e+07	1405.84	60731.7	4.15276e-05	0.00179398		21468121	2.14721e+07	2.14554e+07	3989.31	12751.7	0.000185825	0.000593985
524	44475	43582399	4.35773e+07	3.66181e+07	5120.03	6.96433e+06	0.000117479	0.159797		33871881	3.38737e+07	3.37996e+07	1789.54	72237.7	5.28326e-05	0.00213268		21478546	2.148e+07	2.14021e+07	1458.97	76408.3	6.79271e-05	0.00355743
525	44476	43686888	4.36805e+07	3.66342e+07	6423.41	7.05265e+06	0.000147033	0.161436		33894312	3.38954e+07	3.38303e+07	1120.24	63969.3	3.30511e-05	0.00188732		21499074	2.14918e+07	2.14413e+07	7230.3	57724.3	0.000336308	0.00268496
526	44477	43804539	4.38033e+07	3.5999e+07	1247.93	7.80558e+06	2.84886e-05	0.178191		33915569	3.39163e+07	3.38547e+07	768.794	60881	2.26679e-05	0.00179507		21516967	2.15233e+07	2.15036e+07	6295.2	13366.1	0.000292569	0.000621189
527	44478	43917358	4.39266e+07	3.60399e+07	9201.26	7.8775e+06	0.000209513	0.179371		33935309	3.3936e+07	3.38856e+07	727.508	49685.3	2.14381e-05	0.00146412		21532558	2.15366e+07	2.15667e+07	4045.63	34109.9	0.000187885	0.00158411
528	44479	44025596	4.4021e+07	3.60727e+07	4586.52	7.9529e+06	0.000104178	0.180643		33953475	3.39544e+07	3.3924e+07	899.011	29453.9	2.64777e-05	0.000867479		21550730	2.15491e+07	2.16212e+07	1611.34	70458.5	7.47698e-05	0.00326942
529	44480	44096900	4.41188e+07	3.60754e+07	21893.4	8.02147e+06	0.000496483	0.181905		33971607	3.39702e+07	3.39536e+07	1415.55	17971	4.16686e-05	0.000529001		21567181	2.15655e+07	2.16542e+07	1645.34	87042.6	7.62889e-05	0.00403588
530	44481	44156856	4.41723e+07	3.60292e+07	15440.9	8.12761e+06	0.000349683	0.184062		33985920	3.39876e+07	3.39531e+07	1705.96	32818.3	5.01961e-05	0.000965644		21575820	2.15788e+07	2.15984e+07	2964.4	22566.9	0.000137395	0.00104594
531	44482	44231021	4.42288e+07	3.57898e+07	2228.94	8.44126e+06	5.03932e-05	0.190845		34001743	3.40045e+07	3.39666e+07	2729.8	35153.7	8.02842e-05	0.00103388		21582738	2.15885e+07	2.15392e+07	5802.45	43503.6	0.000268847	0.00201566
532	44483	44321731	4.43213e+07	3.57173e+07	421.82	8.60445e+06	9.51722e-06	0.194136		34020730	3.40186e+07	3.40021e+07	2148.31	18587.3	6.31471e-05	0.000546351		21590097	2.15965e+07	2.15723e+07	6438.89	17843	0.000298233	0.000826443
533	44484	44418919	4.44248e+07	3.49897e+07	5910.9	9.4292e+06	0.000133072	0.212279		34037592	3.4038e+07	3.40296e+07	413.347	7995.31	1.21438e-05	0.000234896		21597949	2.16029e+07	2.16274e+07	4983.83	29453.2	0.000230755	0.0013637
534	44485	44515801	4.45226e+07	3.49027e+07	6773.67	9.61315e+06	0.000152163	0.215949		34053573	3.40535e+07	3.40619e+07	100.707	8300.6	2.9573e-06	0.000243751		21612237	2.16119e+07	2.16824e+07	320.101	70153	1.48111e-05	0.00324599
535	44486	44607488	4.46043e+07	3.47927e+07	3175.08	9.81479e+06	7.11782e-05	0.220026		34067719	3.40702e+07	3.40998e+07	2463.44	32068.5	7.23102e-05	0.000941315		21627476	2.16299e+07	2.1728e+07	2425.27	100502	0.000112138	0.00464695
536	44487	44671448	4.46875e+07	3.4643e+07	16091.7	1.00284e+07	0.000360224	0.224493		34081315	3.40805e+07	3.4127e+07	769.165	45642.4	2.25685e-05	0.00133922		21638726	2.16411e+07	2.17514e+07	2327.94	112643	0.000107582	0.00520561
537	44488	44721132	4.47379e+07	3.44407e+07	16761.5	1.02804e+07	0.0003748	0.229878		34094373	3.4093e+07	3.41219e+07	1384.98	27536.1	4.06219e-05	0.000807643		21644464	2.16481e+07	2.16849e+07	3587.41	40465.7	0.000165742	0.00186956
538	44489	44790539	4.47823e+07	3.40542e+07	8285.97	1.07364e+07	0.000184994	0.239702		34108996	3.41108e+07	3.41293e+07	1820.46	20321.9	5.33717e-05	0.000595794		21651910	2.1651e+07	2.16153e+07	907.613	36637.4	4.19184e-05	0.00169211
539	44490	44871481	4.48699e+07	3.38321e+07	1545.63	1.10394e+07	3.44458e-05	0.246022		34127450	3.41237e+07	3.41575e+07	3729.97	30021.3	0.000109295	0.000879682		21664879	2.16593e+07	2.16389e+07	5598.11	26028.9	0.000258396	0.00120143
540	44491	44947881	4.49626e+07	3.30021e+07	14754.1	1.19458e+07	0.00032825	0.265769		34143236	3.41434e+07	3.41762e+07	201.978	32956.1	5.91562e-06	0.000965232		21680488	2.16774e+07	2.16853e+07	3053.73	4816.36	0.000140851	0.000222152
541	44492	45035550	4.50313e+07	3.27932e+07	4231.96	1.22423e+07	9.39693e-05	0.271837		34159562	3.41587e+07	3.41988e+07	819.833	39215.7	2.40001e-05	0.00114801		21697341	2.16956e+07	2.17324e+07	1778.98	35102.2	8.19908e-05	0.00161781
542	44493	45116994	4.51141e+07	3.25816e+07	2934.61	1.25354e+07	6.50444e-05	0.277842		34175468	3.41743e+07	3.42263e+07	1166.08	50878.2	3.41205e-05	0.00148874		21711843	2.17122e+07	2.17712e+07	396.598	59370.2	1.82664e-05	0.00273446
543	44494	45150752	4.51887e+07	3.23553e+07	37926.3	1.27955e+07	0.000839992	0.283395		34189774	3.41909e+07	3.42427e+07	1105.46	52949.3	3.23332e-05	0.00154869		21723559	2.17222e+07	2.1789e+07	1312.14	65401.2	6.04019e-05	0.00301061
544	44495	45176444	4.51955e+07	3.21055e+07	19020.8	1.30709e+07	0.000421034	0.289331		34202202	3.42038e+07	3.42266e+07	1621.84	24435.2	4.74192e-05	0.000714435		21729763	2.17319e+07	2.17179e+07	2184.87	11906.4	0.000100547	0.00054793
545	44496	45265625	4.52159e+07	3.17119e+07	49714	1.35537e+07	0.00109827	0.299426		34215653	3.42192e+07	3.42234e+07	3552.63	7736.82	0.000103831	0.000226119		21735560	2.17378e+07	2.16451e+07	2249.88	90427.1	0.000103512	0.00416033
546	44497	45368004	4.53527e+07	3.15007e+07	15345.6	1.38673e+07	0.000338248	0.305663		34231809	3.42292e+07	3.42416e+07	2592.38	9804.51	7.57303e-05	0.000286415		21748984	2.17461e+07	2.16678e+07	2837.3	81184.8	0.000130457	0.00373281
547	44498	45451921	4.54751e+07	3.07522e+07	23217.4	1.46997e+07	0.000510813	0.323413		34246157	3.42461e+07	3.42512e+07	48.3231	5074.54	1.41105e-06	0.000148178		21766168	2.1765e+07	2.17151e+07	1170.34	51054.6	5.37688e-05	0.00234559
548	44499	45555539	4.55347e+07	3.06102e+07	20878.2	1.49453e+07	0.000458302	0.328068		34260470	3.42616e+07	3.42659e+07	1148.52	5397.46	3.35232e-05	0.000157542		21781436	2.17826e+07	2.17647e+07	1168.74	16714.5	5.36574e-05	0.000767374
549	44500	45642821	4.56305e+07	3.04925e+07	12282.5	1.51504e+07	0.000269101	0.331933		34273300	3.42742e+07	3.42868e+07	914.034	13548.9	2.6669e-05	0.000395319		21793401	2.17957e+07	2.18074e+07	2308.88	14020.2	0.000105944	0.000643322
550	44501	45674952	4.57109e+07	3.03855e+07	35983	1.52895e+07	0.000787806	0.334745		34285814	3.4285e+07	3.42981e+07	798.359	12262.5	2.32854e-05	0.000357655		21804094	2.18034e+07	2.18303e+07	674.558	26233.5	3.09372e-05	0.00120314
551	44502	45697362	4.57238e+07	3.02778e+07	26484.6	1.54196e+07	0.000579566	0.337428		34296237	3.4297e+07	3.42783e+07	792.481	17953.6	2.31069e-05	0.000523487		21810855	2.18117e+07	2.1765e+07	810.211	45878.6	3.71471e-05	0.00210348
552	44503	45820949	4.57414e+07	3.00512e+07	79555.2	1.57698e+07	0.00173622	0.34416		34308140	3.43102e+07	3.4273e+07	2079.06	35103.6	6.05995e-05	0.00102318		21814693	2.1819e+07	2.16988e+07	4352.05	115857	0.000199501	0.00531097
553	44504	45895060	4.59344e+07	3.00097e+07	39311.5	1.58854e+07	0.000856551	0.346125		34321025	3.43198e+07	3.4291e+07	1200.81	30034.8	3.49876e-05	0.000875114		21821124	2.18251e+07	2.17293e+07	3928.27	91832.1	0.000180021	0.00420841
554	44505	45974147	4.59932e+07	2.94614e+07	19073.4	1.65127e+07	0.000414873	0.359174		34333754	3.43334e+07	3.43019e+07	389.403	31900.9	1.13417e-05	0.000929141		21835785	2.18337e+07	2.17849e+07	2042.1	50889.6	9.35209e-05	0.00233056
555	44506	46062665	4.6048e+07	2.94942e+07	14691.3	1.65684e+07	0.000318942	0.359693		34344683	3.43456e+07	3.43192e+07	885.926	25495.5	2.57951e-05	0.000742342		21849137	2.18508e+07	2.18428e+07	1642.23	6297.43	7.51621e-05	0.000288223
556	44507	46151822	4.61306e+07	2.9548e+07	21266.2	1.66039e+07	0.000460789	0.359766		34355536	3.43562e+07	3.43442e+07	681.559	11382.7	1.98384e-05	0.000331321		21862458	2.18616e+07	2.18935e+07	899.034	31079.7	4.11223e-05	0.0014216
557	44508	46183882	4.62211e+07	2.9604e+07	37235.5	1.65799e+07	0.000806245	0.358997		34366987	3.43647e+07	3.43604e+07	2256.45	6634.09	6.56576e-05	0.000193037		21874324	2.18735e+07	2.19237e+07	851.104	49361.1	3.89088e-05	0.00225658
558	44509	46211912	4.62453e+07	2.96453e+07	33379.7	1.65667e+07	0.000722319	0.358493		34377113	3.43777e+07	3.43461e+07	625.587	30964.6	1.81978e-05	0.000900733		21880439	2.18821e+07	2.18639e+07	1677.66	16509	7.66741e-05	0.00075451
559	44510	46334847	4.62505e+07	2.95496e+07	84334	1.67852e+07	0.0018201	0.36226		34388579	3.4389e+07	3.43471e+07	394.212	41522.7	1.14635e-05	0.00120746		21886077	2.18849e+07	2.18022e+07	1200.74	83880.5	5.48633e-05	0.0038326
560	44511	46417721	4.64455e+07	2.96103e+07	27802.4	1.68074e+07	0.000598961	0.362091		34401670	3.44005e+07	3.43715e+07	1209.95	30181.3	3.51712e-05	0.000877322		21897025	2.18952e+07	2.18365e+07	1792.85	60479.1	8.18765e-05	0.00276198
561	44512	46509822	4.65157e+07	2.91399e+07	5864.2	1.737e+07	0.000126085	0.373468		34414186	3.44133e+07	3.43887e+07	934.812	25499.7	2.71636e-05	0.000740965		21909298	2.19097e+07	2.18948e+07	358.896	14524.1	1.6381e-05	0.000662921
562	44513	46583181	4.65935e+07	2.92093e+07	10314.1	1.73739e+07	0.000221411	0.372966		34426036	3.44256e+07	3.4412e+07	432.85	14047.3	1.25733e-05	0.000408044		21924598	2.19222e+07	2.19538e+07	2404.3	29171.3	0.000109662	0.00133053
563	44514	46704275	4.66413e+07	2.92622e+07	62967.9	1.74421e+07	0.00134823	0.373458		34437307	3.44387e+07	3.44423e+07	1437.03	4973.78	4.17289e-05	0.00014443		21939196	2.19391e+07	2.20038e+07	51.0652	64621.5	2.32758e-06	0.00294548
564	44515	46770331	4.6793e+07	2.92776e+07	22693.4	1.74927e+07	0.00048521	0.374014		34447536	3.44481e+07	3.44628e+07	600.871	15269.1	1.74431e-05	0.000443256		21953838	2.19502e+07	2.20315e+07	3651.46	77686.4	0.000166324	0.00353863
565	44516	46800554	4.68599e+07	2.92369e+07	59348.4	1.75636e+07	0.00126811	0.375287		34456401	3.44578e+07	3.44516e+07	1385.06	4843.28	4.01973e-05	0.000140563		21957967	2.19631e+07	2.1967e+07	5150.15	9077.45	0.000234546	0.000413401
566	44517	46939693	4.68429e+07	2.90201e+07	96769	1.79195e+07	0.00206156	0.381757		34466598	3.44676e+07	3.44542e+07	980.191	12438.4	2.84389e-05	0.000360884		21960766	2.19637e+07	2.18993e+07	2906.18	61481.3	0.000132335	0.0027996
567	44518	47036563	4.70598e+07	2.89169e+07	23278.4	1.81197e+07	0.000494899	0.385225		34478517	3.44771e+07	3.44789e+07	1436.17	431.74	4.16542e-05	1.2522e-05		21965684	2.19684e+07	2.19274e+07	2758.85	38329.3	0.000125598	0.00174496
568	44519	47142536	4.71415e+07	2.82601e+07	989.873	1.88825e+07	2.09975e-05	0.40054		34489623	3.44894e+07	3.44949e+07	242.081	5270.63	7.01894e-06	0.000152818		21977661	2.19763e+07	2.19787e+07	1346.01	1034.19	6.12447e-05	4.70565e-05
569	44520	47266515	4.72464e+07	2.80958e+07	20121.6	1.91707e+07	0.000425705	0.405587		34499925	3.45006e+07	3.45154e+07	665.281	15476.5	1.92835e-05	0.000448595		21989962	2.19918e+07	2.20303e+07	1858.8	40381.9	8.45293e-05	0.00183638
570	44521	47380260	4.73694e+07	2.78856e+07	10831.3	1.94947e+07	0.000228604	0.411451		34510413	3.45101e+07	3.45414e+07	306.753	30991.8	8.88872e-06	0.000898041		22003317	2.20047e+07	2.20729e+07	1358.28	69587.4	6.17308e-05	0.00316259
571	44522	47422409	4.74693e+07	2.76152e+07	46845.2	1.98072e+07	0.000987829	0.417676		34518901	3.45193e+07	3.45561e+07	408.324	37245.9	1.1829e-05	0.001079		22012150	2.20141e+07	2.20933e+07	1992.5	81172.3	9.05182e-05	0.00368762
572	44523	47458193	4.7494e+07	2.72745e+07	35800	2.01837e+07	0.000754349	0.425294		34526480	3.45277e+07	3.45377e+07	1245.02	11186.3	3.60597e-05	0.000323992		22017276	2.20179e+07	2.20218e+07	616.918	4487.09	2.80197e-05	0.000203799
573	44524	47609276	4.75082e+07	2.67612e+07	101068	2.08481e+07	0.00212287	0.4379		34535763	3.45362e+07	3.45321e+07	446.655	3685.6	1.29331e-05	0.000106718		22019870	2.20211e+07	2.19482e+07	1214.21	71671.4	5.51414e-05	0.00325485
574	44525	47710025	4.77489e+07	2.63517e+07	38857.7	2.13583e+07	0.000814456	0.44767		34544882	3.45453e+07	3.4548e+07	387.968	3139.29	1.12308e-05	9.08757e-05		22030182	2.20261e+07	2.19727e+07	4102.14	57433.1	0.000186206	0.00260702
575	44526	47815404	4.78351e+07	2.54484e+07	19664.2	2.2367e+07	0.000411253	0.467779		34555431	3.45533e+07	3.45546e+07	2178.65	827.797	6.30479e-05	2.39556e-05		22043112	2.20418e+07	2.20228e+07	1276.07	20326.8	5.78899e-05	0.00092214
576	44527	47887537	4.79149e+07	2.50062e+07	27342.4	2.28813e+07	0.000570971	0.477814		34563749	3.45655e+07	3.45656e+07	1727.73	1893.5	4.99869e-05	5.47827e-05		22055238	2.20563e+07	2.20756e+07	1085.23	20344.4	4.92051e-05	0.000922429
577	44528	47968903	4.79476e+07	2.45418e+07	21337.2	2.34271e+07	0.000444813	0.488381		34572523	3.45725e+07	3.45824e+07	12.4155	9913.44	3.59114e-07	0.000286743		22067630	2.20666e+07	2.2122e+07	1034.9	54387.9	4.68966e-05	0.0024646
578	44529	48018622	4.80333e+07	2.40494e+07	14653.9	2.39693e+07	0.000305171	0.499166		34580832	3.45789e+07	3.45885e+07	1903.15	7698.86	5.50349e-05	0.000222634		22076863	2.20774e+07	2.21492e+07	493.401	72353.4	2.23492e-05	0.00327734
579	44530	48072134	4.81039e+07	2.35262e+07	31771.8	2.4546e+07	0.00066092	0.510607		34587822	3.45901e+07	3.45623e+07	2248.36	25559	6.50043e-05	0.00073896		22080906	2.20819e+07	2.2087e+07	1024.99	6122.73	4.64195e-05	0.000277286

## Sheet: new F
Date_reported	USA New_caREs	SARIMA	Prophet	SARIMA AE	pro AE	SARIMA RE	pro RE		India Cumulative_caREs	SARIMA	Prophet	SARIMA AE	pro AE	SARIMA RE	pro RE		Brazil Cumulative_caREs	SARIMA	Prophet	SARIMA AE	pro AE	SARIMA RE	pro RE
2021-12-01	98013	148130	67019.5	50116.9	30993.5	0.511329	0.316219		34596776	3.45955e+07	3.45503e+07	1283.93	46469.1	3.71111e-05	0.00134316		22084749	2.20863e+07	2.2026e+07	1542.29	58701.9	6.9835e-05	0.00265803
2021-12-02	120760	105591	77210.7	15169.1	43549.3	0.125614	0.360627		34606541	3.46044e+07	3.45617e+07	2121.28	44870.1	6.12972e-05	0.00129658		22094459	2.20954e+07	2.20672e+07	985.636	27266.3	4.46101e-05	0.00123408
2021-12-03	132267	109009	84501	23257.9	47766	0.175841	0.361133		34615757	3.46123e+07	3.45657e+07	3454.83	50101	9.98051e-05	0.00144735		22105872	2.21066e+07	2.21373e+07	694.463	31457.6	3.14153e-05	0.00142304
2021-12-04	143192	96375.9	91010.2	46816.1	52181.8	0.326946	0.364419		34624360	3.46199e+07	3.45764e+07	4506.92	47955.4	0.000130166	0.00138502		22118782	2.21188e+07	2.22134e+07	1.40207	94646.3	6.33882e-08	0.004279
2021-12-05	150924	104106	92870.6	46818.4	58053.4	0.310212	0.384653		34633255	3.46278e+07	3.45954e+07	5421.75	37812.8	0.000156548	0.00109181		22129409	2.21307e+07	2.2286e+07	1261.88	156632	5.70227e-05	0.007078
2021-12-06	64019	53324.8	79520	10694.2	15501	0.167047	0.242131		34641561	3.46347e+07	3.46064e+07	6888.7	35137.6	0.000198856	0.00101432		22138247	2.21392e+07	2.23418e+07	1000.53	203542	4.51948e-05	0.00919415
2021-12-07	53167	45218.4	68665	7948.59	15498	0.149502	0.291496		34648383	3.46413e+07	3.45877e+07	7119.44	60681.8	0.000205477	0.00175136		22143091	2.21453e+07	2.23091e+07	2209.74	165975	9.97939e-05	0.00749554
2021-12-08	187983	144013	78294	43969.9	109689	0.233904	0.583505		34656822	3.46492e+07	3.45862e+07	7608.9	70660.1	0.00021955	0.00203885		22147476	2.21519e+07	2.2279e+07	4431.64	131529	0.000200097	0.00593878
2021-12-09	126173	108150	93172.2	18022.8	33000.8	0.142842	0.261552		34666241	3.46569e+07	3.46108e+07	9323.67	55400.2	0.000268955	0.0015981		22157726	2.21605e+07	2.23537e+07	2726.08	195978	0.000123031	0.00884468
2021-12-10	129987	112685	105458	17301.7	24529.3	0.133103	0.188706		34674744	3.46639e+07	3.46308e+07	10839.3	43922.3	0.0003126	0.0012667		22167781	2.21709e+07	2.24586e+07	3118.26	290791	0.000140666	0.0131177
2021-12-11	138016	102748	117496	35268.4	20520.3	0.255538	0.148681		34682736	3.46715e+07	3.46602e+07	11257.7	22570.5	0.000324591	0.000650769		22177059	2.21827e+07	2.25697e+07	5603.6	392603	0.000252675	0.0177031
2021-12-12	134214	110518	124029	23695.9	10185.3	0.176553	0.0758887		34690510	3.46786e+07	3.47002e+07	11922.5	9700.67	0.000343683	0.000279635		22184824	2.21937e+07	2.26768e+07	8915.29	491928	0.000401864	0.0221741
2021-12-13	61274	55518.4	109920	5755.62	48645.5	0.0939325	0.793902		34697860	3.46848e+07	3.47343e+07	13033.7	36395	0.000375634	0.00104891		22188179	2.22026e+07	2.27655e+07	14382.6	577368	0.000648208	0.0260214
2021-12-14	56370	45850.2	98056.2	10519.8	41686.2	0.186621	0.739511		34703644	3.4692e+07	3.47402e+07	11655.8	36521.4	0.000335867	0.00105238		22189867	2.22098e+07	2.27621e+07	19907.8	572194	0.000897156	0.0257863
2021-12-15	190349	148304	114915	42044.7	75433.9	0.220882	0.396293		34710628	3.46996e+07	3.47648e+07	11026	54186.3	0.000317655	0.00156109		22191949	2.2217e+07	2.27589e+07	25079.3	566959	0.00113011	0.025548
2021-12-16	126514	112012	140080	14501.7	13566.2	0.114626	0.107231		34718602	3.47064e+07	3.4817e+07	12170.3	98390.6	0.000350542	0.00283394		22195775	2.22255e+07	2.28605e+07	29704.1	664718	0.00133828	0.029948
2021-12-17	147200	116823	161928	30377.2	14727.5	0.206367	0.100051		34726049	3.47136e+07	3.48652e+07	12476.6	139109	0.000359285	0.00400589		22201221	2.22356e+07	2.29901e+07	34371.7	788919	0.00154819	0.0355349
2021-12-18	162002	106880	183562	55122.1	21560.4	0.340255	0.133087		34733194	3.47209e+07	3.49231e+07	12290.7	189935	0.00035386	0.0054684		22204941	2.22467e+07	2.3123e+07	41764.9	918076	0.00188088	0.0413456
2021-12-19	161163	114904	196413	46259.2	35250.3	0.287034	0.218724		34740275	3.47273e+07	3.49919e+07	12995.4	251634	0.000374072	0.00724329		22209020	2.22573e+07	2.32484e+07	48270.5	1.03941e+06	0.00217347	0.0468012
2021-12-20	84308	57594.8	175942	26713.2	91634.2	0.316852	1.0869		34746838	3.47339e+07	3.50543e+07	12948	307421	0.00037264	0.00884744		22212343	2.22664e+07	2.33516e+07	54038.2	1.13924e+06	0.0024328	0.0512885
2021-12-21	99886	47424.1	157869	52461.9	57982.6	0.525218	0.580488		34752164	3.47413e+07	3.50874e+07	10838	335248	0.000311865	0.00964683		22213762	2.22743e+07	2.33563e+07	60525	1.14254e+06	0.00272466	0.0514339
2021-12-22	266262	153653	184665	112609	81596.7	0.422926	0.306453		34758481	3.47482e+07	3.51386e+07	10237	380069	0.000294517	0.0109346		22215856	2.2282e+07	2.33581e+07	66156.5	1.14229e+06	0.0029779	0.0514179
2021-12-23	206065	116122	223473	89943.5	17407.9	0.436481	0.0844778		34765976	3.4755e+07	3.52164e+07	10933.3	450425	0.000314483	0.0129559		22219477	2.22906e+07	2.34651e+07	71100.4	1.24559e+06	0.00319991	0.0560583
2021-12-24	237288	121118	255317	116170	18029.4	0.489575	0.0759812		34772626	3.47624e+07	3.52888e+07	10248.8	516189	0.000294739	0.0148447		22222928	2.23004e+07	2.35985e+07	77492.9	1.37559e+06	0.00348707	0.0618997
2021-12-25	280043	110847	284732	169196	4688.9	0.604178	0.0167435		34779815	3.47691e+07	3.53697e+07	10714	589894	0.000308053	0.0169608		22226573	2.2311e+07	2.37335e+07	84438.7	1.50692e+06	0.003799	0.067798
2021-12-26	239325	119159	298507	120166	59182.2	0.502106	0.247288		34786802	3.47755e+07	3.54601e+07	11344.6	673267	0.000326118	0.0193541		22230737	2.23213e+07	2.38596e+07	90548.1	1.62888e+06	0.0040731	0.0732716
2021-12-27	108382	59711.3	261321	48670.7	152939	0.449066	1.41111		34793333	3.47826e+07	3.55424e+07	10724.6	749060	0.000308238	0.0215288		22230737	2.23305e+07	2.39624e+07	99812.8	1.73169e+06	0.00448986	0.077896
2021-12-28	205982	49149.4	228234	156833	22252	0.76139	0.108029		34799691	3.47897e+07	3.55936e+07	10005.2	793895	0.000287509	0.0228133		22239436	2.23389e+07	2.39643e+07	99461.6	1.72485e+06	0.00447231	0.0775581
2021-12-29	470822	159268	258246	311554	212576	0.661723	0.4515		34808886	3.47963e+07	3.56618e+07	12558.3	852909	0.000360777	0.0245026		22246276	2.2347e+07	2.39645e+07	100743	1.71825e+06	0.00452855	0.0772375
2021-12-30	393849	120371	301255	273478	92594.2	0.694374	0.235101		34822040	3.48035e+07	3.57561e+07	18565.3	934109	0.000533149	0.0268252		22254706	2.23557e+07	2.40752e+07	101020	1.82049e+06	0.00453928	0.0818024

## Sheet: Cu F
Date_reported	USA Cumulative_cases	ARIMA	Prophet	ARIMA AE	pro AE	ARIMA RE	pro RE	India Cumulative_cases	ARIMA	Prophet	ARIMA AE	pro AE	ARIMA RE	pro RE		Brazil Cumulative_cases	ARIMA	Prophet	ARIMA AE	pro AE	ARIMA RE	pro RE
2021-12-01	48170147	4.81413e+07	4.83907e+07	28804.9	220588	0.000597983	0.00457936	34596776	3.45955e+07	3.45503e+07	1283.93	46469.1	3.71111e-05	0.00134316		22084749	2.20863e+07	2.2026e+07	1542.29	58701.9	6.9835e-05	0.00265803
2021-12-02	48290907	4.8225e+07	4.84871e+07	65892.5	196238	0.00136449	0.00406366	34606541	3.46044e+07	3.45617e+07	2121.28	44870.1	6.12972e-05	0.00129658		22094459	2.20954e+07	2.20672e+07	985.636	27266.3	4.46101e-05	0.00123408
2021-12-03	48423174	4.83089e+07	4.85506e+07	114284	127406	0.00236011	0.00263109	34615757	3.46123e+07	3.45657e+07	3454.83	50101	9.98051e-05	0.00144735		22105872	2.21066e+07	2.21373e+07	694.463	31457.6	3.14153e-05	0.00142304
2021-12-04	48566366	4.83929e+07	4.86995e+07	173465	133167	0.00357171	0.00274196	34624360	3.46199e+07	3.45764e+07	4506.92	47955.4	0.000130166	0.00138502		22118782	2.21188e+07	2.22134e+07	1.40207	94646.3	6.33882e-08	0.004279
2021-12-05	48717290	4.84645e+07	4.88587e+07	252797	141390	0.00518905	0.00290225	34633255	3.46278e+07	3.45954e+07	5421.75	37812.8	0.000156548	0.00109181		22129409	2.21307e+07	2.2286e+07	1261.88	156632	5.70227e-05	0.007078
2021-12-06	48781309	4.85291e+07	4.89716e+07	252200	190264	0.00517001	0.00390034	34641561	3.46347e+07	3.46064e+07	6888.7	35137.6	0.000198856	0.00101432		22138247	2.21392e+07	2.23418e+07	1000.53	203542	4.51948e-05	0.00919415
2021-12-07	48834476	4.85938e+07	4.90364e+07	240661	201952	0.00492809	0.00413543	34648383	3.46413e+07	3.45877e+07	7119.44	60681.8	0.000205477	0.00175136		22143091	2.21453e+07	2.23091e+07	2209.74	165975	9.97939e-05	0.00749554
2021-12-08	49022459	4.86649e+07	4.91041e+07	357567	81649.7	0.00729394	0.00166556	34656822	3.46492e+07	3.45862e+07	7608.9	70660.1	0.00021955	0.00203885		22147476	2.21519e+07	2.2279e+07	4431.64	131529	0.000200097	0.00593878
2021-12-09	49148632	4.87417e+07	4.91957e+07	406917	47023	0.00827931	0.000956752	34666241	3.46569e+07	3.46108e+07	9323.67	55400.2	0.000268955	0.0015981		22157726	2.21605e+07	2.23537e+07	2726.08	195978	0.000123031	0.00884468
2021-12-10	49278619	4.88225e+07	4.92513e+07	456118	27360.9	0.00925589	0.000555229	34674744	3.46639e+07	3.46308e+07	10839.3	43922.3	0.0003126	0.0012667		22167781	2.21709e+07	2.24586e+07	3118.26	290791	0.000140666	0.0131177
2021-12-11	49416635	4.89011e+07	4.93908e+07	515573	25818.4	0.0104332	0.000522464	34682736	3.46715e+07	3.46602e+07	11257.7	22570.5	0.000324591	0.000650769		22177059	2.21827e+07	2.25697e+07	5603.6	392603	0.000252675	0.0177031
2021-12-12	49550849	4.89751e+07	4.95376e+07	575788	13204.6	0.0116201	0.000266487	34690510	3.46786e+07	3.47002e+07	11922.5	9700.67	0.000343683	0.000279635		22184824	2.21937e+07	2.26768e+07	8915.29	491928	0.000401864	0.0221741
2021-12-13	49612123	4.90454e+07	4.96343e+07	566766	22209.9	0.0114239	0.000447671	34697860	3.46848e+07	3.47343e+07	13033.7	36395	0.000375634	0.00104891		22188179	2.22026e+07	2.27655e+07	14382.6	577368	0.000648208	0.0260214
2021-12-14	49668493	4.91154e+07	4.9679e+07	553054	10531.3	0.0111349	0.000212033	34703644	3.4692e+07	3.47402e+07	11655.8	36521.4	0.000335867	0.00105238		22189867	2.22098e+07	2.27621e+07	19907.8	572194	0.000897156	0.0257863
2021-12-15	49858842	4.91879e+07	4.97233e+07	670901	135559	0.013456	0.00271885	34710628	3.46996e+07	3.47648e+07	11026	54186.3	0.000317655	0.00156109		22191949	2.2217e+07	2.27589e+07	25079.3	566959	0.00113011	0.025548
2021-12-16	49985356	4.9264e+07	4.97885e+07	721403	196867	0.0144323	0.0039385	34718602	3.47064e+07	3.4817e+07	12170.3	98390.6	0.000350542	0.00283394		22195775	2.22255e+07	2.28605e+07	29704.1	664718	0.00133828	0.029948
2021-12-17	50132556	4.93417e+07	4.98143e+07	790837	318265	0.0157749	0.00634847	34726049	3.47136e+07	3.48652e+07	12476.6	139109	0.000359285	0.00400589		22201221	2.22356e+07	2.29901e+07	34371.7	788919	0.00154819	0.0355349
2021-12-18	50294558	4.94189e+07	4.99222e+07	875659	372327	0.0174106	0.00740293	34733194	3.47209e+07	3.49231e+07	12290.7	189935	0.00035386	0.0054684		22204941	2.22467e+07	2.3123e+07	41764.9	918076	0.00188088	0.0413456
2021-12-19	50455721	4.9494e+07	5.0035e+07	961739	420671	0.019061	0.00833743	34740275	3.47273e+07	3.49919e+07	12995.4	251634	0.000374072	0.00724329		22209020	2.22573e+07	2.32484e+07	48270.5	1.03941e+06	0.00217347	0.0468012
2021-12-20	50540029	4.95673e+07	5.00952e+07	972737	444786	0.0192469	0.00880066	34746838	3.47339e+07	3.50543e+07	12948	307421	0.00037264	0.00884744		22212343	2.22664e+07	2.33516e+07	54038.2	1.13924e+06	0.0024328	0.0512885
2021-12-21	50639915	4.96403e+07	5.01016e+07	999657	538327	0.0197405	0.0106305	34752164	3.47413e+07	3.50874e+07	10838	335248	0.000311865	0.00964683		22213762	2.22743e+07	2.33563e+07	60525	1.14254e+06	0.00272466	0.0514339
2021-12-22	50906177	4.97144e+07	5.01068e+07	1.19174e+06	799406	0.0234105	0.0157035	34758481	3.47482e+07	3.51386e+07	10237	380069	0.000294517	0.0109346		22215856	2.2282e+07	2.33581e+07	66156.5	1.14229e+06	0.0029779	0.0514179
2021-12-23	51112242	4.97903e+07	5.0133e+07	1.32194e+06	979272	0.0258635	0.0191593	34765976	3.4755e+07	3.52164e+07	10933.3	450425	0.000314483	0.0129559		22219477	2.22906e+07	2.34651e+07	71100.4	1.24559e+06	0.00319991	0.0560583
2021-12-24	51349530	4.98672e+07	5.01201e+07	1.48232e+06	1.22944e+06	0.0288673	0.0239425	34772626	3.47624e+07	3.52888e+07	10248.8	516189	0.000294739	0.0148447		22222928	2.23004e+07	2.35985e+07	77492.9	1.37559e+06	0.00348707	0.0618997
2021-12-25	51629573	4.9944e+07	5.01911e+07	1.68557e+06	1.43845e+06	0.0326474	0.027861	34779815	3.47691e+07	3.53697e+07	10714	589894	0.000308053	0.0169608		22226573	2.2311e+07	2.37335e+07	84438.7	1.50692e+06	0.003799	0.067798
2021-12-26	51868898	5.00199e+07	5.02689e+07	1.84899e+06	1.59997e+06	0.0356473	0.0308465	34786802	3.47755e+07	3.54601e+07	11344.6	673267	0.000326118	0.0193541		22230737	2.23213e+07	2.38596e+07	90548.1	1.62888e+06	0.0040731	0.0732716
2021-12-27	51977280	5.0095e+07	5.02964e+07	1.88232e+06	1.68086e+06	0.0362143	0.0323384	34793333	3.47826e+07	3.55424e+07	10724.6	749060	0.000308238	0.0215288		22230737	2.23305e+07	2.39624e+07	99812.8	1.73169e+06	0.00448986	0.077896
2021-12-28	52183262	5.01698e+07	5.02731e+07	2.01342e+06	1.91019e+06	0.0385837	0.0366053	34799691	3.47897e+07	3.55936e+07	10005.2	793895	0.000287509	0.0228133		22239436	2.23389e+07	2.39643e+07	99461.6	1.72485e+06	0.00447231	0.0775581
2021-12-29	52654084	5.02453e+07	5.02523e+07	2.4088e+06	2.40174e+06	0.0457477	0.0456136	34808886	3.47963e+07	3.56618e+07	12558.3	852909	0.000360777	0.0245026		22246276	2.2347e+07	2.39645e+07	100743	1.71825e+06	0.00452855	0.0772375
2021-12-30	53047933	5.03216e+07	5.02569e+07	2.72634e+06	2.79106e+06	0.0513939	0.0526138	34822040	3.48035e+07	3.57561e+07	18565.3	934109	0.000533149	0.0268252		22254706	2.23557e+07	2.40752e+07	101020	1.82049e+06	0.00453928	0.0818024
